# Supplementary material for: P53-R273H mutation enhances colorectal cancer stemness through regulating specific lncRNAs
Source: J Exp Clin Cancer Res. 2019 Aug 28;38:379. doi: 10.1186/s13046-019-1375-9 (PMC6712617; doi:10.1186/s13046-019-1375-9)
Supplement: Supplementary file 2 — The list of differentially expressed lncRNAs. (XLSX 11 kb) [file 13046_2019_1375_MOESM2_ESM.xlsx]

## Sheet: upregulated
lnc name	ENSEMBLE ID	ChIP-Seq	Gene Symbol	stemness-rank	co-expressed genes
lnc273-2	ENSG00000280206.1	CTB-193M12.5	CTB-193M12.5
lnc273-3	ENSG00000282638.1	AC243742.3	AC243742.3
lnc273-4	ENSG00000267073.1	AC005256.1	AC005256.1
lnc273-20	ENSG00000256916.1	RP11-817J15.2	RP11-817J15.2	5	1631
lnc273-21	ENSG00000214900.9	LINC01588	LINC01588	8	1386
lnc273-22	ENSG00000230937.11	MIR205	MIR205
lnc273-23	ENSG00000237105.2	HCP5	HCP5
lnc273-24	ENSG00000282851.1	BISPR	BISPR	7	996
lnc273-25	ENSG00000225886.3	RP11-288L9.4	RP11-288L9.4	1	1470
lnc273-26	ENSG00000254614.2	AP003068.23	AP003068.23
lnc273-27	ENSG00000244300.2	GATA2-AS1	GATA2-AS1
lnc273-28	ENSG00000223485.2	RP11-417E7.1	RP11-417E7.1	7
lnc273-29	ENSG00000204282.4	TNRC6C-AS1	TNRC6C-AS1	4	1079
lnc273-30	ENSG00000229491.5	RP11-342D14.1	RP11-342D14.1
lnc273-31	ENSG00000175147.11	TMEM51-AS1	TMEM51-AS1	9	1336
lnc273-7	ENSG00000278996.1	CH507-513H4.1	CH507-513H4.1
lnc273-11	ENSG00000235609.7	AF127936.9	AF127936.9
lnc273-18	ENSG00000232811.1	RP11-96K19.2	RP11-96K19.2
lnc273-14	ENSG00000267424.1	CTD-2265O21.3	CTD-2265O21.3
lnc273-32	ENSG00000248932.5	LOC100507291	LOC100507291
lnc273-33	ENSG00000259439.2	RP11-89K21.1	RP11-89K21.1	6	1738
lnc273-5	ENSG00000238290.1	RP11-431K24.1	RP11-431K24.1
lnc273-12	ENSG00000226900.1	RP11-432J24.5	RP11-432J24.5
lnc273-13	ENSG00000270959.1	LPP-AS2	LPP-AS2
lnc273-34	ENSG00000280693.2	SH3PXD2A-AS1	SH3PXD2A-AS1	10	1579
lnc273-35	ENSG00000233461.5	RP11-295G20.2	RP11-295G20.2
lnc273-8	ENSG00000276266.1	CH17-80A12.1	CH17-80A12.1	2	1298
lnc273-6	ENSG00000280441.2	CH507-528H12.1	CH507-528H12.1
lnc273-16	ENSG00000245648.1	LOC101928100	LOC101928100
lnc273-36	ENSG00000272677.1	RP11-127B20.3	RP11-127B20.3
lnc273-9	ENSG00000258088.1	RP11-114H23.2	RP11-114H23.2
lnc273-17	ENSG00000234477.1	AC004231.2	AC004231.2	4
lnc273-37	ENSG00000230438.6	SERPINB9P1	SERPINB9P1	3	532
lnc273-10	ENSG00000256073.3	URB1-AS1	URB1-AS1
lnc273-38	ENSG00000263327.6	TAPT1-AS1	TAPT1-AS1
lnc273-15	ENSG00000249942.1	AC142293.3	AC142293.3
lnc273-19	ENSG00000232533.1	AC093673.5	AC093673.5

## Sheet: downregulated
Rank	Ensemble-ID	Symbol	type	chr	start	end	log2FoldChange	padj
1	ENSG00000235269.1	AL162759.1	lincRNA	chr14	53768942	53850882	3.48218	2.72e-20
2	ENSG00000185847.7	LINC01405	lincRNA	chr12	110936585	110958208	2.52113	2.35e-19
3	ENSG00000242516.1	LINC00960	lincRNA	chr3	75672391	75679303	3.28056	1.42e-17
4	ENSG00000227954.6	TARID	antisense_RNA	chr6	133502252	133892802	2.24214	7.32e-08
