# Supplementary material for: P53-R273H mutation enhances colorectal cancer stemness through regulating specific lncRNAs
Source: J Exp Clin Cancer Res. 2019 Aug 28;38:379. doi: 10.1186/s13046-019-1375-9 (PMC6712617; doi:10.1186/s13046-019-1375-9)
Supplement: Supplementary file 3 — The results of KEGG and GO analysis. (XLSX 18 kb) [file 13046_2019_1375_MOESM3_ESM.xlsx]

## Sheet: KEGG
Accession	Name	# Genes	# CEGs	# Overlap	ePvalue	BH corr.
hsa00330	Arginine And Proline Metabolism	54	259	3	0.001	0.01
hsa04360	Axon Guidance	129	259	5	0.001	0.008
hsa05217	Basal Cell Carcinoma	55	259	4	0	0.002
hsa04020	Calcium Signaling Pathway	178	259	4	0.016	0.045
hsa04510	Focal Adhesion	201	259	6	0.001	0.012
hsa04540	Gap Junction	90	259	3	0.007	0.024
hsa00564	Glycerophospholipid Metabolism	77	259	3	0.004	0.018
hsa04912	Gnrh Signaling Pathway	101	259	3	0.01	0.03
hsa04340	Hedgehog Signaling Pathway	56	259	4	0	0.002
hsa05016	Huntingtons Disease	185	259	6	0.001	0.009
hsa04670	Leukocyte Transendothelial Migration	118	259	5	0	0.006
hsa04916	Melanogenesis	102	259	4	0.002	0.012
hsa05218	Melanoma	71	259	3	0.003	0.015
hsa00910	Nitrogen Metabolism	23	259	4	0	0
hsa05200	Pathways In Cancer	328	259	11	0	0.001
hsa03320	Ppar Signaling Pathway	69	259	3	0.003	0.015
hsa00230	Purine Metabolism	159	259	5	0.002	0.014
hsa04810	Regulation Of Actin Cytoskeleton	216	259	6	0.002	0.014
hsa03010	Ribosome	88	259	11	0	0
hsa05222	Small Cell Lung Cancer	84	259	3	0.005	0.023
hsa05322	Systemic Lupus Erythematosus	140	259	4	0.006	0.024
hsa04350	Tgf Beta Signaling Pathway	86	259	8	0	0
hsa04270	Vascular Smooth Muscle Contraction	115	259	3	0.015	0.043
hsa04310	Wnt Signaling Pathway	151	259	4	0.008	0.027

## Sheet: GO
Accession	Name	# Genes	# CEGs	# Overlap	ePvalue	BH corr.
GO:0030036	actin cytoskeleton organization	136	259	3	0.026	0.032
GO:0006865	amino acid transport	39	259	4	0	0
GO:0006915	apoptotic process	631	259	13	0.001	0.002
GO:0001662	behavioral fear response	23	259	3	0	0
GO:0007596	blood coagulation	463	259	16	0	0
GO:0030509	BMP signaling pathway	59	259	7	0	0
GO:0007420	brain development	169	259	5	0.003	0.005
GO:0001658	branching involved in ureteric bud morphogenesis	49	259	4	0	0
GO:0007155	cell adhesion	432	259	9	0.003	0.006
GO:0030154	cell differentiation	383	259	7	0.014	0.019
GO:0048469	cell maturation	40	259	4	0	0
GO:0016477	cell migration	121	259	4	0.003	0.006
GO:0034641	cellular nitrogen compound metabolic process	185	259	5	0.004	0.007
GO:0044267	cellular protein metabolic process	511	259	22	0	0
GO:0071230	cellular response to amino acid stimulus	41	259	3	0	0.001
GO:0071377	cellular response to glucagon stimulus	35	259	3	0	0.001
GO:0071222	cellular response to lipopolysaccharide	69	259	3	0.003	0.005
GO:0007417	central nervous system development	110	259	3	0.013	0.018
GO:0042632	cholesterol homeostasis	56	259	3	0.001	0.003
GO:0048701	embryonic cranial skeleton morphogenesis	26	259	3	0	0
GO:0042733	embryonic digit morphogenesis	45	259	3	0.001	0.002
GO:0035115	embryonic forelimb morphogenesis	32	259	3	0	0.001
GO:0001958	endochondral ossification	24	259	3	0	0
GO:0006112	energy reserve metabolic process	100	259	4	0.001	0.003
GO:0007173	epidermal growth factor receptor signaling pathway	190	259	3	0.072	0.08
GO:0030855	epithelial cell differentiation	36	259	4	0	0
GO:0030198	extracellular matrix organization	266	259	5	0.023	0.029
GO:0006631	fatty acid metabolic process	51	259	3	0.001	0.002
GO:0007631	feeding behavior	31	259	4	0	0
GO:0001731	formation of translation preinitiation complex	15	259	3	0	0
GO:0010467	gene expression	671	259	27	0	0
GO:0042593	glucose homeostasis	79	259	3	0.004	0.007
GO:0046474	glycerophospholipid biosynthetic process	89	259	3	0.006	0.01
GO:0007186	G-protein coupled receptor signaling pathway	299	259	5	0.037	0.044
GO:0007507	heart development	144	259	7	0	0
GO:0007157	heterophilic cell-cell adhesion	31	259	3	0	0.001
GO:0007156	homophilic cell adhesion	139	259	3	0.028	0.034
GO:0035556	intracellular signal transduction	301	259	5	0.039	0.045
GO:0006811	ion transport	158	259	5	0.002	0.004
GO:0001822	kidney development	82	259	3	0.005	0.008
GO:0007612	learning	40	259	3	0	0.001
GO:0050900	leukocyte migration	110	259	7	0	0
GO:0006629	lipid metabolic process	116	259	3	0.015	0.021
GO:0001676	long-chain fatty acid metabolic process	17	259	3	0	0
GO:0048286	lung alveolus development	32	259	3	0	0.001
GO:0060425	lung morphogenesis	10	259	3	0	0
GO:0001656	metanephros development	30	259	3	0	0.001
GO:0019048	modulation by virus of host morphology or physiology	336	259	9	0	0.002
GO:0016071	mRNA metabolic process	225	259	15	0	0
GO:0006397	mRNA processing	184	259	4	0.018	0.024
GO:0051028	mRNA transport	58	259	3	0.001	0.003
GO:0030514	negative regulation of BMP signaling pathway	35	259	3	0	0.001
GO:0060548	negative regulation of cell death	27	259	4	0	0
GO:0050680	negative regulation of epithelial cell proliferation	45	259	3	0.001	0.002
GO:0045668	negative regulation of osteoblast differentiation	34	259	5	0	0
GO:0043433	negative regulation of sequence-specific DNA binding transcription factor activity	57	259	6	0	0
GO:0000122	negative regulation of transcription from RNA polymerase II promoter	547	259	13	0	0.001
GO:0045892	negative regulation of transcription, DNA-templated	440	259	10	0.001	0.003
GO:0030512	negative regulation of transforming growth factor beta receptor signaling pathway	64	259	4	0	0.001
GO:0007399	nervous system development	280	259	12	0	0
GO:0001843	neural tube closure	65	259	5	0	0
GO:0030182	neuron differentiation	85	259	3	0.005	0.009
GO:0001764	neuron migration	104	259	3	0.011	0.015
GO:0000184	nuclear-transcribed mRNA catabolic process, nonsense-mediated decay	118	259	12	0	0
GO:0042476	odontogenesis	29	259	5	0	0
GO:0006730	one-carbon metabolic process	29	259	3	0	0
GO:0031100	organ regeneration	41	259	3	0	0.001
GO:0001503	ossification	71	259	3	0.003	0.005
GO:0001649	osteoblast differentiation	56	259	4	0	0.001
GO:0060021	palate development	63	259	3	0.002	0.004
GO:0006644	phospholipid metabolic process	157	259	5	0.002	0.004
GO:0030168	platelet activation	206	259	8	0	0
GO:0002576	platelet degranulation	81	259	3	0.004	0.008
GO:0043065	positive regulation of apoptotic process	274	259	5	0.026	0.032
GO:0030819	positive regulation of cAMP biosynthetic process	35	259	3	0	0.001
GO:0007204	positive regulation of cytosolic calcium ion concentration	100	259	4	0.001	0.003
GO:0001938	positive regulation of endothelial cell proliferation	58	259	3	0.001	0.003
GO:0010628	positive regulation of gene expression	130	259	6	0	0.001
GO:0043406	positive regulation of MAP kinase activity	44	259	3	0	0.001
GO:0045666	positive regulation of neuron differentiation	66	259	3	0.002	0.004
GO:0051092	positive regulation of NF-kappaB transcription factor activity	112	259	3	0.014	0.019
GO:0045669	positive regulation of osteoblast differentiation	57	259	3	0.001	0.003
GO:0051091	positive regulation of sequence-specific DNA binding transcription factor activity	76	259	3	0.004	0.006
GO:0045893	positive regulation of transcription, DNA-templated	488	259	8	0.02	0.026
GO:0043687	post-translational protein modification	188	259	5	0.005	0.008
GO:0051289	protein homotetramerization	52	259	3	0.001	0.002
GO:0050821	protein stabilization	71	259	3	0.003	0.005
GO:0006508	proteolysis	477	259	8	0.018	0.023
GO:0032956	regulation of actin cytoskeleton organization	32	259	3	0	0.001
GO:0042981	regulation of apoptotic process	159	259	3	0.042	0.049
GO:0008360	regulation of cell shape	106	259	4	0.002	0.004
GO:0060079	regulation of excitatory postsynaptic membrane potential	24	259	3	0	0
GO:0050796	regulation of insulin secretion	79	259	3	0.004	0.007
GO:0006446	regulation of translational initiation	38	259	5	0	0
GO:0042493	response to drug	268	259	8	0	0.001
GO:0043627	response to estrogen	54	259	4	0	0
GO:0051384	response to glucocorticoid	65	259	3	0.002	0.004
GO:0001666	response to hypoxia	150	259	5	0.002	0.003
GO:0034616	response to laminar fluid shear stress	7	259	3	0	0
GO:0032496	response to lipopolysaccharide	113	259	3	0.014	0.019
GO:0016070	RNA metabolic process	246	259	15	0	0
GO:0006396	RNA processing	65	259	3	0.002	0.004
GO:0008380	RNA splicing	245	259	7	0.001	0.002
GO:0006364	rRNA processing	93	259	3	0.007	0.011
GO:0001501	skeletal system development	127	259	3	0.021	0.027
GO:0044281	small molecule metabolic process	1392	259	24	0	0.001
GO:0007224	smoothened signaling pathway	52	259	4	0	0
GO:0006614	SRP-dependent cotranslational protein targeting to membrane	107	259	11	0	0
GO:0007268	synaptic transmission	388	259	6	0.042	0.048
GO:0006367	transcription initiation from RNA polymerase II promoter	185	259	5	0.004	0.007
GO:0007179	transforming growth factor beta receptor signaling pathway	121	259	5	0.001	0.002
GO:0006412	translation	250	259	15	0	0
GO:0006414	translational elongation	93	259	13	0	0
GO:0006413	translational initiation	119	259	14	0	0
GO:0006415	translational termination	84	259	11	0	0
GO:0055085	transmembrane transport	514	259	15	0	0
GO:0001657	ureteric bud development	40	259	6	0	0
GO:0055010	ventricular cardiac muscle tissue morphogenesis	27	259	3	0	0
GO:0019058	viral life cycle	93	259	12	0	0
GO:0016032	viral process	300	259	16	0	0
GO:0019083	viral transcription	82	259	11	0	0
