# Supplementary material for: P53-R273H mutation enhances colorectal cancer stemness through regulating specific lncRNAs
Source: J Exp Clin Cancer Res. 2019 Aug 28;38:379. doi: 10.1186/s13046-019-1375-9 (PMC6712617; doi:10.1186/s13046-019-1375-9)
Supplement: Supplementary file 4 — The list of differentially expressed protein coding genes (PCGs). (XLSX 128 kb) [file 13046_2019_1375_MOESM4_ESM.xlsx]

## Sheet: 307个差异基因的表达谱与相关信息（亚细胞定位与文献证实）
ensg	symbol	chr	start	end	log2FoldChange（logFC小于-1则为上调，大于1则为下调）	padj	ctrl-1	ctrl-2	ctrl-3	R273H-1	R273H-2	R273H-3	Protein names	Subcellular location [CC]	Function [CC]
ENSG00000182568.16	SATB1	chr3	18345387	18445588	-4.81113	1.66e-50	1	1	1	7.04501	7.59715	7.79459	DNA-binding protein SATB1 (Special AT-rich sequence-binding protein 1)	SUBCELLULAR LOCATION: Nucleus matrix. Nucleus, PML body. Note=Organized into a cage-like network anchoring loops of heterochromatin and tethering specialized DNA sequences. When sumoylated, localized in promyelocytic leukemia nuclear bodies (PML NBs).	FUNCTION: Crucial silencing factor contributing to the initiation of X inactivation mediated by Xist RNA that occurs during embryogenesis and in lymphoma (By similarity). Binds to DNA at special AT-rich sequences, the consensus SATB1-binding sequence (CSBS), at nuclear matrix- or scaffold-associated regions. Thought to recognize the sugar-phosphate structure of double-stranded DNA. Transcriptiona…
ENSG00000165949.12	IFI27	chr14	94104836	94116698	-4.3635	1.6e-47	4.2581	2.38629	3.3979	8.53048	7.94505	8.7562	Interferon alpha-inducible protein 27, mitochondrial (p27) (Interferon alpha-induced 11.5 kDa protein) (Interferon-stimulated gene 12a protein) (ISG12(a)) (ISG12A)	SUBCELLULAR LOCATION: Mitochondrion membrane {ECO:0000269|PubMed:18330707, ECO:0000269|PubMed:27673746}; Multi-pass membrane protein {ECO:0000255}. Nucleus inner membrane {ECO:0000269|PubMed:11722583, ECO:0000269|PubMed:22427340}; Multi-pass membrane protein {ECO:0000255}. Endoplasmic reticulum membrane {ECO:0000269|PubMed:22427340}; Multi-pass membrane protein {ECO:0000255}. Note=Exclusive local…	FUNCTION: Probable adapter protein involved in different biological processes (PubMed:22427340, PubMed:27194766). Part of the signaling pathways that lead to apoptosis (PubMed:18330707, PubMed:27673746, PubMed:24970806). Involved in type-I interferon-induced apoptosis characterized by a rapid and robust release of cytochrome C from the mitochondria and activation of BAX and caspases 2, 3, 6, 8 an…
ENSG00000162409.10	PRKAA2	chr1	56645322	56715335	-4.13731	2.94e-34	0.001	1	1	6.44674	6.9135	7.15698	5'-AMP-activated protein kinase catalytic subunit alpha-2 (AMPK subunit alpha-2) (EC 2.7.11.1) (Acetyl-CoA carboxylase kinase) (ACACA kinase) (EC 2.7.11.27) (Hydroxymethylglutaryl-CoA reductase kinase) (HMGCR kinase) (EC 2.7.11.31)	SUBCELLULAR LOCATION: Cytoplasm {ECO:0000250}. Nucleus {ECO:0000269|PubMed:15866171}. Note=In response to stress, recruited by p53/TP53 to specific promoters.	FUNCTION: Catalytic subunit of AMP-activated protein kinase (AMPK), an energy sensor protein kinase that plays a key role in regulating cellular energy metabolism. In response to reduction of intracellular ATP levels, AMPK activates energy-producing pathways and inhibits energy-consuming processes: inhibits protein, carbohydrate and lipid biosynthesis, as well as cell growth and proliferation. AM…
ENSG00000126709.14	IFI6	chr1	27666061	27672218	-4.00672	2.2e-57	7.48004	5.80402	5.90527	10.5958	10.4029	11.1661	Interferon alpha-inducible protein 6 (Interferon-induced protein 6-16) (Ifi-6-16)	SUBCELLULAR LOCATION: Mitochondrion inner membrane {ECO:0000269|PubMed:15685448, ECO:0000269|PubMed:17823654, ECO:0000269|PubMed:25757571, ECO:0000269|PubMed:27673746, ECO:0000269|PubMed:29899394}; Multi-pass membrane protein {ECO:0000255}.	FUNCTION: Plays a role in apoptosis, negatively regulating the intrinsinc apoptotic signaling pathway and TNFSF10-induced apoptosis (PubMed:15685448, PubMed:17823654, PubMed:26244642). However, it has also been shown to have a pro-apoptotic activity (PubMed:27673746). Has an antiviral activity towards hepatitis C virus/HCV by inhibiting the EGFR signaling pathway, which activation is required for…
ENSG00000089127.12	OAS1	chr12	112906777	112933222	-3.9776	5.76e-38	4.89182	2.60944	2.94591	8.10003	8.00397	8.9363	2'-5'-oligoadenylate synthase 1 ((2-5')oligo(A) synthase 1) (2-5A synthase 1) (EC 2.7.7.84) (E18/E16) (p46/p42 OAS)	SUBCELLULAR LOCATION: Cytoplasm {ECO:0000269|PubMed:19923450, ECO:0000269|PubMed:3753689, ECO:0000269|PubMed:3754863}. Mitochondrion {ECO:0000269|PubMed:19923450}. Nucleus {ECO:0000269|PubMed:19923450, ECO:0000269|PubMed:3753689}. Microsome {ECO:0000269|PubMed:19923450}. Endoplasmic reticulum {ECO:0000269|PubMed:19923450}. Secreted {ECO:0000250}. Note=Associated with different subcellular fractio…	FUNCTION: Interferon-induced, dsRNA-activated antiviral enzyme which plays a critical role in cellular innate antiviral response. In addition, it may also play a role in other cellular processes such as apoptosis, cell growth, differentiation and gene regulation. Synthesizes higher oligomers of 2'-5'-oligoadenylates (2-5A) from ATP which then bind to the inactive monomeric form of ribonuclease L …
ENSG00000167754.12	KLK5	chr19	50943303	50953093	-3.79326	3.27e-37	5.35671	2.38629	3.83321	8.12448	8.78531	8.78322	Kallikrein-5 (Fragment)	null	null
ENSG00000137965.10	IFI44	chr1	78649796	78664078	-3.45325	4.82e-26	4.95124	2.79176	3.30259	8.26473	7.45834	8.47704	Interferon-induced protein 44 (p44) (Microtubule-associated protein 44)	SUBCELLULAR LOCATION: Cytoplasm {ECO:0000305}.	FUNCTION: This protein aggregates to form microtubular structures. {ECO:0000250}.
ENSG00000178685.13	PARP10	chr8	143977153	144012772	-3.42762	1.18e-27	4.2581	3.63906	2.94591	7.39526	7.54103	8.51371	Protein mono-ADP-ribosyltransferase PARP10 (EC 2.4.2.-) (ADP-ribosyltransferase diphtheria toxin-like 10) (ARTD10) (Poly [ADP-ribose] polymerase 10) (PARP-10)	SUBCELLULAR LOCATION: Nucleus, nucleolus {ECO:0000269|PubMed:15674325}. Cytoplasm {ECO:0000269|PubMed:15674325}. Note=Shuttles between the nuclear and cytoplasmic compartment (PubMed:15674325). A subpopulation concentrates in the nucleolus during late G1/S phase (PubMed:15674325). {ECO:0000269|PubMed:15674325}.	FUNCTION: ADP-ribosyltransferase that mediates mono-ADP-ribosylation of glutamate and aspartate residues on target proteins (PubMed:18851833, PubMed:23332125, PubMed:23474714, PubMed:25043379). In contrast to PARP1 and PARP2, it is not able to mediate poly-ADP-ribosylation (PubMed:18851833). Catalyzes mono-ADP-ribosylation of GSK3B, leading to negatively regulate GSK3B kinase activity (PubMed:233…
ENSG00000185745.9	IFIT1	chr10	89392546	89406486	-3.41154	2.56e-37	6.69036	4.97029	5.41884	9.66233	9.16223	9.90395	Interferon-induced protein with tetratricopeptide repeats 1 (IFIT-1) (Interferon-induced 56 kDa protein) (IFI-56K) (P56)	SUBCELLULAR LOCATION: Cytoplasm {ECO:0000269|PubMed:19008854, ECO:0000269|PubMed:21642987}.	FUNCTION: Interferon-induced antiviral RNA-binding protein that specifically binds single-stranded RNA bearing a 5'-triphosphate group (PPP-RNA), thereby acting as a sensor of viral single-stranded RNAs and inhibiting expression of viral messenger RNAs. Single-stranded PPP-RNAs, which lack 2'-O-methylation of the 5' cap and bear a 5'-triphosphate group instead, are specific from viruses, providin…
ENSG00000130303.12	BST2	chr19	17402939	17405648	-3.31978	6.87e-24	4.93183	3.89037	4.21888	8.55852	7.6053	9.09773	Bone marrow stromal antigen 2 (BST-2) (HM1.24 antigen) (Tetherin) (CD antigen CD317)	SUBCELLULAR LOCATION: Golgi apparatus, trans-Golgi network. Cell membrane {ECO:0000269|PubMed:26172439}; Single-pass type II membrane protein. Cell membrane {ECO:0000269|PubMed:19879838, ECO:0000269|PubMed:26172439}; Lipid-anchor, GPI-anchor {ECO:0000269|PubMed:19879838, ECO:0000305|PubMed:26172439}. Late endosome {ECO:0000269|PubMed:20419159}. Membrane raft. Cytoplasm. Apical cell membrane {ECO:…	FUNCTION: IFN-induced antiviral host restriction factor which efficiently blocks the release of diverse mammalian enveloped viruses by directly tethering nascent virions to the membranes of infected cells. Acts as a direct physical tether, holding virions to the cell membrane and linking virions to each other. The tethered virions can be internalized by endocytosis and subsequently degraded or th…
ENSG00000115363.13	EVA1A	chr2	75469302	75569722	-3.02882	5.27e-20	3.19722	2.09861	1.69315	6.273	6.3799	6.6058	Protein eva-1 homolog A (Protein FAM176A) (Transmembrane protein 166)	SUBCELLULAR LOCATION: Endoplasmic reticulum membrane {ECO:0000269|PubMed:17492404}; Single-pass membrane protein {ECO:0000269|PubMed:17492404}. Lysosome membrane {ECO:0000269|PubMed:17492404}; Single-pass membrane protein {ECO:0000269|PubMed:17492404}.	FUNCTION: Acts as a regulator of programmed cell death, mediating both autophagy and apoptosis. {ECO:0000269|PubMed:17492404, ECO:0000269|PubMed:19029833}.
ENSG00000168016.13	TRANK1	chr3	36826820	36945057	-2.95203	3.32e-15	2.60944	1.69315	2.09861	5.75359	6.4848	7.57228	TPR and ankyrin repeat-containing protein 1 (Lupus brain antigen 1 homolog)	null	null
ENSG00000152689.17	RASGRP3	chr2	33436324	33564750	-2.91044	3.34e-20	3.89037	2.38629	2.60944	6.48894	6.55296	7.19848	Ras guanyl-releasing protein 3 (Calcium and DAG-regulated guanine nucleotide exchange factor III) (Guanine nucleotide exchange factor for Rap1)	null	FUNCTION: Guanine nucleotide exchange factor (GEF) for Ras and Rap1. {ECO:0000269|PubMed:10934204}.
ENSG00000101307.15	SIRPB1	chr20	1563521	1620061	-2.84446	3.32e-15	2.79176	1	2.38629	5.70953	6.2832	6.94542	Signal-regulatory protein beta-1 isoform 3 (SIRP-beta-1 isoform 3)	SUBCELLULAR LOCATION: Membrane; Single-pass type I membrane protein.	FUNCTION: Immunoglobulin-like cell surface receptor involved in the negative regulation of receptor tyrosine kinase-coupled signaling processes. {ECO:0000250}.
ENSG00000119917.13	IFIT3	chr10	89327894	89340971	-2.79391	5.38e-21	5.55388	4.09104	3.99573	8.01392	7.54247	8.53102	Interferon-induced protein with tetratricopeptide repeats 3 (IFIT-3) (CIG49) (ISG-60) (Interferon-induced 60 kDa protein) (IFI-60K) (Interferon-induced protein with tetratricopeptide repeats 4) (IFIT-4) (Retinoic acid-induced gene G protein) (P60) (RIG-G)	SUBCELLULAR LOCATION: Cytoplasm. Mitochondrion.	FUNCTION: IFN-induced antiviral protein which acts as an inhibitor of cellular as well as viral processes, cell migration, proliferation, signaling, and viral replication. Enhances MAVS-mediated host antiviral responses by serving as an adapter bridging TBK1 to MAVS which leads to the activation of TBK1 and phosphorylation of IRF3 and phosphorylated IRF3 translocates into nucleus to promote antiv…
ENSG00000130818.11	ZNF426	chr19	9523224	9538645	-2.60907	1.51e-14	3.07944	2.38629	2.60944	6.03044	6.1358	6.60947	Zinc finger protein 426	SUBCELLULAR LOCATION: Nucleus {ECO:0000305}.	FUNCTION: May be involved in transcriptional regulation.
ENSG00000171431.3	KRT20	chr17	40875941	40885227	-2.5935	1.24e-16	5.62497	3.3979	4.29584	7.80128	7.43133	8.42714	Keratin, type I cytoskeletal 20 (Cytokeratin-20) (CK-20) (Keratin-20) (K20) (Protein IT)	SUBCELLULAR LOCATION: Cytoplasm {ECO:0000269|PubMed:10973561, ECO:0000269|PubMed:1696264}.	FUNCTION: Plays a significant role in maintaining keratin filament organization in intestinal epithelia. When phosphorylated, plays a role in the secretion of mucin in the small intestine (By similarity). {ECO:0000250, ECO:0000269|PubMed:12857878, ECO:0000269|PubMed:16608857}.
ENSG00000185885.15	IFITM1	chr11	313506	315272	-2.4999	2.91e-17	5.80402	4.71357	4.71357	8.05186	7.75227	8.8999	Interferon-induced transmembrane protein 1 (Dispanin subfamily A member 2a) (DSPA2a) (Interferon-induced protein 17) (Interferon-inducible protein 9-27) (Leu-13 antigen) (CD antigen CD225)	SUBCELLULAR LOCATION: Cell membrane {ECO:0000269|PubMed:1383329, ECO:0000269|PubMed:19499152, ECO:0000269|PubMed:25105503}; Single-pass membrane protein {ECO:0000269|PubMed:19499152}.	FUNCTION: IFN-induced antiviral protein which inhibits the entry of viruses to the host cell cytoplasm, permitting endocytosis, but preventing subsequent viral fusion and release of viral contents into the cytosol. Active against multiple viruses, including influenza A virus, SARS coronavirus (SARS-CoV), Marburg virus (MARV), Ebola virus (EBOV), Dengue virus (DNV), West Nile virus (WNV), human im…
ENSG00000137628.16	DDX60	chr4	168216293	168318807	-2.37074	5.38e-21	7.04973	5.36945	5.46591	8.64444	8.85205	9.44096	Probable ATP-dependent RNA helicase DDX60 (EC 3.6.4.13) (DEAD box protein 60)	SUBCELLULAR LOCATION: Cytoplasm {ECO:0000269|PubMed:21791617}.	FUNCTION: Positively regulates DDX58/RIG-I- and IFIH1/MDA5-dependent type I interferon and interferon inducible gene expression in response to viral infection. Binds ssRNA, dsRNA and dsDNA and can promote the binding of DDX58/RIG-I to dsRNA. Exhibits antiviral activity against hepatitis C virus and vesicular stomatitis virus (VSV). {ECO:0000269|PubMed:21478870, ECO:0000269|PubMed:21791617}.
ENSG00000185507.19	IRF7	chr11	612553	615999	-2.36992	9.64e-23	5.46591	4.3322	4.68888	7.52649	7.67834	8.16007	Interferon regulatory factor 7 (IRF-7)	SUBCELLULAR LOCATION: Nucleus. Cytoplasm. Note=The phosphorylated and active form accumulates selectively in the nucleus.	FUNCTION: Key transcriptional regulator of type I interferon (IFN)-dependent immune responses and plays a critical role in the innate immune response against DNA and RNA viruses. Regulates the transcription of type I IFN genes (IFN-alpha and IFN-beta) and IFN-stimulated genes (ISG) by binding to an interferon-stimulated response element (ISRE) in their promoters. Can efficiently activate both the…
ENSG00000171951.4	SCG2	chr2	223596940	223602503	-2.36602	4.87e-14	7.89163	5.52179	5.85203	9.37263	9.74592	10.0588	Secretogranin-2 (Chromogranin-C) (Secretogranin II) (SgII) [Cleaved into: Secretoneurin (SN); Manserin]	SUBCELLULAR LOCATION: Secreted. Note=Neuroendocrine and endocrine secretory granules.	FUNCTION: Neuroendocrine protein of the granin family that regulates the biogenesis of secretory granules. {ECO:0000269|PubMed:19357184}.
ENSG00000187608.8	ISG15	chr1	1001138	1014541	-2.34075	3.76e-22	8.23418	7.1591	7.3081	10.4641	10.1199	10.8673	Ubiquitin-like protein ISG15 (Interferon-induced 15 kDa protein) (Interferon-induced 17 kDa protein) (IP17) (Ubiquitin cross-reactive protein) (hUCRP)	SUBCELLULAR LOCATION: Cytoplasm {ECO:0000269|PubMed:22859821}. Secreted {ECO:0000269|PubMed:22859821}. Note=Exists in three distinct states: free within the cell, released into the extracellular space, or conjugated to target proteins.	FUNCTION: Ubiquitin-like protein which plays a key role in the innate immune response to viral infection either via its conjugation to a target protein (ISGylation) or via its action as a free or unconjugated protein. ISGylation involves a cascade of enzymatic reactions involving E1, E2, and E3 enzymes which catalyze the conjugation of ISG15 to a lysine residue in the target protein. Its target p…
ENSG00000135114.12	OASL	chr12	121019111	121039242	-2.31611	3.41e-13	5.96284	4.09104	5.06044	8.1333	7.60665	8.75577	2'-5'-oligoadenylate synthase-like protein (2'-5'-OAS-related protein) (2'-5'-OAS-RP) (59 kDa 2'-5'-oligoadenylate synthase-like protein) (Thyroid receptor-interacting protein 14) (TR-interacting protein 14) (TRIP-14) (p59 OASL) (p59OASL)	SUBCELLULAR LOCATION: Isoform p56: Nucleus, nucleolus. Cytoplasm.; SUBCELLULAR LOCATION: Isoform p30: Cytoplasm.	FUNCTION: Does not have 2'-5'-OAS activity, but can bind double-stranded RNA. Displays antiviral activity against encephalomyocarditis virus (EMCV) and hepatitis C virus (HCV) via an alternative antiviral pathway independent of RNase L. {ECO:0000269|PubMed:18931074, ECO:0000269|PubMed:20074559, ECO:0000269|PubMed:9826176}.
ENSG00000188313.12	PLSCR1	chr3	146515180	146544864	-2.30846	2.62e-19	7.72982	5.95583	6.24175	9.5637	9.31508	9.94089	Phospholipid scramblase 1 (PL scramblase 1) (Ca(2+)-dependent phospholipid scramblase 1) (Erythrocyte phospholipid scramblase) (MmTRA1b)	SUBCELLULAR LOCATION: Cell membrane {ECO:0000269|PubMed:22052202}; Single-pass type II membrane protein. Membrane; Lipid-anchor; Cytoplasmic side. Nucleus. Cytoplasm {ECO:0000269|PubMed:22052202}. Cytoplasm, perinuclear region {ECO:0000269|PubMed:22052202}. Note=Localizes to the perinuclear region in the presence of RELT. {ECO:0000269|PubMed:22052202}.	FUNCTION: May mediate accelerated ATP-independent bidirectional transbilayer migration of phospholipids upon binding calcium ions that results in a loss of phospholipid asymmetry in the plasma membrane. May play a central role in the initiation of fibrin clot formation, in the activation of mast cells and in the recognition of apoptotic and injured cells by the reticuloendothelial system.; FUNCTI…
ENSG00000138496.16	PARP9	chr3	122527924	122564577	-2.28146	2.52e-25	7.55393	5.91265	6.35659	9.22121	9.35161	9.86545	Protein mono-ADP-ribosyltransferase PARP9 (EC 2.4.2.-) (ADP-ribosyltransferase diphtheria toxin-like 9) (ARTD9) (B aggressive lymphoma protein) (Poly [ADP-ribose] polymerase 9) (PARP-9)	SUBCELLULAR LOCATION: Cytoplasm, cytosol {ECO:0000269|PubMed:16809771, ECO:0000269|PubMed:26479788, ECO:0000269|PubMed:27796300}. Nucleus {ECO:0000269|PubMed:11110709, ECO:0000269|PubMed:16809771, ECO:0000269|PubMed:23230272, ECO:0000269|PubMed:26479788, ECO:0000269|PubMed:28525742}. Note=Shuttles between the nucleus and the cytosol (PubMed:16809771). Translocates to the nucleus in response to IF…	FUNCTION: ADP-ribosyltransferase which, in association with E3 ligase DTX3L, plays a role in DNA damage repair and in immune responses including interferon-mediated antiviral defenses (PubMed:16809771, PubMed:23230272, PubMed:26479788, PubMed:27796300). Within the complex, enhances DTX3L E3 ligase activity which is further enhanced by PARP9 binding to poly(ADP-ribose) (PubMed:28525742). In associ…
ENSG00000070190.12	DAPP1	chr4	99816833	99870154	-2.27991	1.6e-11	4.49651	2.09861	3.30259	6.43808	6.33272	7.20051	Dual adapter for phosphotyrosine and 3-phosphotyrosine and 3-phosphoinositide (hDAPP1) (B lymphocyte adapter protein Bam32) (B-cell adapter molecule of 32 kDa)	SUBCELLULAR LOCATION: Cytoplasm {ECO:0000269|PubMed:10770799}. Membrane {ECO:0000269|PubMed:10770799}; Peripheral membrane protein {ECO:0000269|PubMed:10770799}. Note=Membrane-associated after cell stimulation leading to its translocation.	FUNCTION: May act as a B-cell-associated adapter that regulates B-cell antigen receptor (BCR)-signaling downstream of PI3K. {ECO:0000269|PubMed:10770799}.
ENSG00000101076.16	HNF4A	chr20	44355700	44434596	-2.27231	1.54e-10	3.83321	1	3.30259	5.7362	6.53733	6.75257	Truncated hepatocyte nuclear factor 1 alpha	SUBCELLULAR LOCATION: Nucleus {ECO:0000256|PROSITE-ProRule:PRU00108}.	null
ENSG00000167755.14	KLK6	chr19	50958631	50969673	-2.25213	4.52e-18	6.79301	5.20469	5.61512	8.33694	9.14613	8.82044	Kallikrein 6 variant 4	null	null
ENSG00000173193.13	PARP14	chr3	122680618	122730840	-2.25006	8.08e-20	8.00488	6.35659	6.4848	9.51619	9.67999	10.327	Protein mono-ADP-ribosyltransferase PARP14 (EC 2.4.2.-) (ADP-ribosyltransferase diphtheria toxin-like 8) (ARTD8) (B aggressive lymphoma protein 2) (Poly [ADP-ribose] polymerase 14) (PARP-14)	SUBCELLULAR LOCATION: Nucleus {ECO:0000250|UniProtKB:Q2EMV9}. Cytoplasm {ECO:0000269|PubMed:27796300}. Note=In steady state splenocytes the protein is mostly nuclear (By similarity). A minor proportion is detected in the cytoplasm (By similarity). In macrophages, mainly localizes to the cytoplasm (PubMed:27796300). {ECO:0000250|UniProtKB:Q2EMV9, ECO:0000269|PubMed:27796300}.	FUNCTION: ADP-ribosyltransferase that mediates mono-ADP-ribosylation of glutamate residues on target proteins (PubMed:16061477, PubMed:27796300, PubMed:18851833, PubMed:25043379). In contrast to PARP1 and PARP2, it is not able to mediate poly-ADP-ribosylation (PubMed:25043379). Has been shown to catalyze the mono-ADP-ribosylation of STAT1 at 'Glu-657' and 'Glu-705', thus decreasing STAT1 phosphor…
ENSG00000134326.11	CMPK2	chr2	6840570	6866635	-2.24798	5.41e-11	4.73767	2.38629	3.63906	6.56068	6.53733	7.55108	UMP-CMP kinase 2, mitochondrial (EC 2.7.4.14) (Nucleoside-diphosphate kinase) (EC 2.7.4.6)	SUBCELLULAR LOCATION: Mitochondrion {ECO:0000269|PubMed:17999954}.	FUNCTION: May participate in dUTP and dCTP synthesis in mitochondria. Is able to phosphorylate dUMP, dCMP, CMP, UMP and monophosphates of the pyrimidine nucleoside analogs ddC, dFdC, araC, BVDU and FdUrd with ATP as phosphate donor. Efficacy is highest for dUMP followed by dCMP; CMP and UMP are poor substrates. May be involved in mtDNA depletion caused by long term treatment with ddC or other pyr…
ENSG00000137959.15	IFI44L	chr1	78619922	78646145	-2.21734	7.32e-08	2.38629	0.001	1.69315	5.80402	4.7612	6.23111	Interferon-induced protein 44-like	SUBCELLULAR LOCATION: Cytoplasm {ECO:0000305}.	FUNCTION: Exhibits a low antiviral activity against hepatitis C virus. {ECO:0000269|PubMed:21478870}.
ENSG00000205413.7	SAMD9	chr7	93099513	93118023	-2.21468	4.12e-17	7.32615	5.21951	6.02388	8.99733	9.10591	9.3464	Sterile alpha motif domain-containing protein 9 (SAM domain-containing protein 9)	SUBCELLULAR LOCATION: Cytoplasm {ECO:0000269|PubMed:16960814, ECO:0000269|PubMed:17407603}.	FUNCTION: May play a role in the inflammatory response to tissue injury and the control of extra-osseous calcification, acting as a downstream target of TNF-alpha signaling. Involved in the regulation of EGR1, in coordination with RGL2. May be involved in endosome fusion. {ECO:0000269|PubMed:16960814, ECO:0000269|PubMed:18094730, ECO:0000269|PubMed:21160498, ECO:0000269|PubMed:24029230}.
ENSG00000168961.16	LGALS9	chr17	27629798	27649560	-2.20646	1.7e-11	4.21888	3.48491	3.48491	6.42053	6.49717	7.35611	Galectin	null	null
ENSG00000130508.10	PXDN	chr2	1631887	1744852	-2.18723	4.61e-11	5.94164	5.2485	4.97029	7.41182	8.77022	8.9219	Peroxidasin homolog (EC 1.11.1.7) (Melanoma-associated antigen MG50) (Vascular peroxidase 1) (p53-responsive gene 2 protein)	SUBCELLULAR LOCATION: Secreted, extracellular space, extracellular matrix {ECO:0000269|PubMed:19590037, ECO:0000269|Ref.8}. Note=Enriched in the peritubular space of fibrotic kidneys.	FUNCTION: Displays low peroxidase activity and is likely to participate in H(2)O(2) metabolism and peroxidative reactions in the cardiovascular system. Plays a role in extracellular matrix formation. {ECO:0000269|PubMed:18929642, ECO:0000269|PubMed:19590037}.
ENSG00000115339.13	GALNT3	chr2	165747591	165794682	-2.18004	1.82e-10	4.8712	5.04305	4.49651	7.50429	8.13966	8.43367	Polypeptide N-acetylgalactosaminyltransferase 3 (EC 2.4.1.41) (Polypeptide GalNAc transferase 3) (GalNAc-T3) (pp-GaNTase 3) (Protein-UDP acetylgalactosaminyltransferase 3) (UDP-GalNAc:polypeptide N-acetylgalactosaminyltransferase 3)	SUBCELLULAR LOCATION: Golgi apparatus, Golgi stack membrane {ECO:0000269|PubMed:9394011}; Single-pass type II membrane protein {ECO:0000269|PubMed:9394011}. Note=Resides preferentially in the trans and medial parts of the Golgi stack.	FUNCTION: Catalyzes the initial reaction in O-linked oligosaccharide biosynthesis, the transfer of an N-acetyl-D-galactosamine residue to a serine or threonine residue on the protein receptor. Has activity toward HIV envelope glycoprotein gp120, EA2, Muc2 and Muc5. Probably glycosylates fibronectin in vivo. Glycosylates FGF23. Plays a central role in phosphate homeostasis. {ECO:0000269|PubMed:166…
ENSG00000219607.3	PPP1R3G	chr6	5084581	5089487	-2.13728	3.21e-07	1	1	0.001	4.78419	5.23411	5.26268	Protein phosphatase 1 regulatory subunit 3G	null	FUNCTION: Glycogen-targeting subunit for protein phosphatase 1 (PP1). Involved in the regulation of hepatic glycogenesis in a manner coupled to the fasting-feeding cycle and distinct from other glycogen-targeting subunits (By similarity). {ECO:0000250}.
ENSG00000214518.3	KRTAP2-2	chr17	41054498	41055230	-2.10774	3.85e-07	2.94591	0.001	1	5.21951	5.06044	6.2575	Keratin-associated protein 2-2	null	null
ENSG00000134321.11	RSAD2	chr2	6865806	6898239	-2.10647	5.32e-07	2.79176	0.001	1	5.5326	4.71357	6.33754	Radical S-adenosyl methionine domain-containing protein 2 (Cytomegalovirus-induced gene 5 protein) (Viperin) (Virus inhibitory protein, endoplasmic reticulum-associated, interferon-inducible)	SUBCELLULAR LOCATION: Endoplasmic reticulum membrane; Peripheral membrane protein; Cytoplasmic side. Golgi apparatus {ECO:0000269|PubMed:11752458, ECO:0000269|PubMed:16982913}. Endoplasmic reticulum {ECO:0000269|PubMed:11752458, ECO:0000269|PubMed:16982913}. Lipid droplet {ECO:0000250}. Mitochondrion. Mitochondrion inner membrane. Mitochondrion outer membrane. Note=Infection with human cytomegalo…	FUNCTION: Interferon-inducible iron-sulfur (4FE-4S) cluster-binding antiviral protein which plays a major role in the cell antiviral state induced by type I and type II interferon. Can inhibit a wide range of DNA and RNA viruses, including human cytomegalovirus (HCMV), hepatitis C virus (HCV), west Nile virus (WNV), dengue virus, sindbis virus, influenza A virus, sendai virus, vesicular stomatiti…
ENSG00000168497.4	SDPR	chr2	191834302	191847255	-2.09151	3.6e-09	4.09104	3.30259	2.09861	5.7362	6.51745	6.81711	null	null	null
ENSG00000085276.17	MECOM	chr3	169083499	169663618	-2.08322	4.62e-08	2.79176	1	2.94591	5.55388	5.78749	5.92725	Histone-lysine N-methyltransferase MECOM (Fragment)	null	null
ENSG00000111331.12	OAS3	chr12	112938352	112973249	-2.05457	7.57e-12	8.5999	6.9428	7.16121	9.58261	10.4334	11.0251	2'-5'-oligoadenylate synthase 3 ((2-5')oligo(A) synthase 3) (2-5A synthase 3) (EC 2.7.7.84) (p100 OAS) (p100OAS)	SUBCELLULAR LOCATION: Cytoplasm. Nucleus.	FUNCTION: Interferon-induced, dsRNA-activated antiviral enzyme which plays a critical role in cellular innate antiviral response. In addition, it may also play a role in other cellular processes such as apoptosis, cell growth, differentiation and gene regulation. Synthesizes preferentially dimers of 2'-5'-oligoadenylates (2-5A) from ATP which then bind to the inactive monomeric form of ribonuclea…
ENSG00000115267.5	IFIH1	chr2	162267079	162318703	-2.0497	4.66e-16	7.05678	5.70953	5.70953	8.49665	8.69712	9.42814	Interferon-induced helicase C domain-containing protein 1 (EC 3.6.4.13) (Clinically amyopathic dermatomyositis autoantigen 140 kDa) (CADM-140 autoantigen) (Helicase with 2 CARD domains) (Helicard) (Interferon-induced with helicase C domain protein 1) (Melanoma differentiation-associated protein 5) (MDA-5) (Murabutide down-regulated protein) (RIG-I-like receptor 2) (RLR-2) (RNA helicase-DEAD box p…	SUBCELLULAR LOCATION: Cytoplasm {ECO:0000269|PubMed:11805321, ECO:0000269|PubMed:14645903}. Nucleus {ECO:0000305}. Note=May be found in the nucleus, during apoptosis.	FUNCTION: Innate immune receptor which acts as a cytoplasmic sensor of viral nucleic acids and plays a major role in sensing viral infection and in the activation of a cascade of antiviral responses including the induction of type I interferons and proinflammatory cytokines. Its ligands include mRNA lacking 2'-O-methylation at their 5' cap and long-dsRNA (>1 kb in length). Upon ligand binding it …
ENSG00000119922.9	IFIT2	chr10	89283694	89309276	-2.02847	1.25e-12	5.85981	4.73767	4.82864	7.69084	7.48311	8.45414	Interferon-induced protein with tetratricopeptide repeats 2 (IFIT-2) (ISG-54 K) (Interferon-induced 54 kDa protein) (IFI-54K) (P54)	SUBCELLULAR LOCATION: Cytoplasm {ECO:0000269|PubMed:21190939}. Endoplasmic reticulum {ECO:0000269|PubMed:21190939}.	FUNCTION: IFN-induced antiviral protein which inhibits expression of viral messenger RNAs lacking 2'-O-methylation of the 5' cap. The ribose 2'-O-methylation would provide a molecular signature to distinguish between self and non-self mRNAs by the host during viral infection. Viruses evolved several ways to evade this restriction system such as encoding their own 2'-O-methylase for their mRNAs or…
ENSG00000188042.7	ARL4C	chr2	234493041	234497053	-2.02236	1.53e-15	7.50728	6.3799	6.2575	8.83755	9.45212	9.92279	ADP-ribosylation factor-like protein 4C (ADP-ribosylation factor-like protein 7) (ADP-ribosylation factor-like protein LAK)	SUBCELLULAR LOCATION: Cell projection, filopodium. Cell membrane. Cytoplasm.	FUNCTION: Small GTP-binding protein which cycles between an inactive GDP-bound and an active GTP-bound form, and the rate of cycling is regulated by guanine nucleotide exchange factors (GEF) and GTPase-activating proteins (GAP). GTP-binding protein that does not act as an allosteric activator of the cholera toxin catalytic subunit. May be involved in transport between a perinuclear compartment an…
ENSG00000111335.12	OAS2	chr12	112978395	113011723	-2.00543	3.21e-06	1	1	0.001	4.78419	4.58352	6.04986	2'-5'-oligoadenylate synthase 2 ((2-5')oligo(A) synthase 2) (2-5A synthase 2) (EC 2.7.7.84) (p69 OAS / p71 OAS) (p69OAS / p71OAS)	SUBCELLULAR LOCATION: Cytoplasm {ECO:0000269|PubMed:19923450}. Cytoplasm, perinuclear region {ECO:0000269|PubMed:19923450}.	FUNCTION: Interferon-induced, dsRNA-activated antiviral enzyme which plays a critical role in cellular innate antiviral response (PubMed:10464285, PubMed:9880569). Activated by detection of double stranded RNA (dsRNA): polymerizes higher oligomers of 2'-5'-oligoadenylates (2-5A) from ATP which then bind to the inactive monomeric form of ribonuclease L (RNASEL) leading to its dimerization and subs…
ENSG00000134330.18	IAH1	chr2	9473658	9496543	-1.97967	5.48e-10	4.97029	3.19722	4.13549	7.09582	6.83481	6.94017	Isoamyl acetate-hydrolyzing esterase 1 homolog (EC 3.1.-.-)	null	FUNCTION: Probable lipase. {ECO:0000250}.
ENSG00000014257.15	ACPP	chr3	132317367	132368298	-1.96066	5.3e-06	1	0.001	1	4.7612	4.8712	5.14313	Prostatic acid phosphatase (PAP) (EC 3.1.3.2) (5'-nucleotidase) (5'-NT) (EC 3.1.3.5) (Ecto-5'-nucleotidase) (Thiamine monophosphatase) (TMPase) [Cleaved into: PAPf39]	SUBCELLULAR LOCATION: Isoform 1: Secreted {ECO:0000305|PubMed:17638863}.; SUBCELLULAR LOCATION: Isoform 2: Cell membrane {ECO:0000269|PubMed:17638863, ECO:0000269|PubMed:17897319}; Single-pass type I membrane protein {ECO:0000255}. Lysosome membrane {ECO:0000269|PubMed:17638863, ECO:0000269|PubMed:17897319}; Single-pass type I membrane protein {ECO:0000255}. Note=Appears to shuttle between the ce…	FUNCTION: A non-specific tyrosine phosphatase that dephosphorylates a diverse number of substrates under acidic conditions (pH 4-6) including alkyl, aryl, and acyl orthophosphate monoesters and phosphorylated proteins. Has lipid phosphatase activity and inactivates lysophosphatidic acid in seminal plasma.; FUNCTION: Isoform 2: the cellular form also has ecto-5'-nucleotidase activity in dorsal roo…
ENSG00000107201.9	DDX58	chr9	32455705	32526324	-1.96023	8.9e-17	7.59304	5.98361	6.3033	9.06715	9.03496	9.68389	Alternative protein DDX58	null	null
ENSG00000171401.14	KRT13	chr17	41500981	41505705	-1.95059	6.27e-08	3.89037	2.79176	2.09861	5.55388	5.95583	6.3845	Keratin, type I cytoskeletal 13 (Cytokeratin-13) (CK-13) (Keratin-13) (K13)	null	null
ENSG00000124116.18	WFDC3	chr20	45747944	45791932	-1.94417	1.2e-09	4.61092	2.60944	3.48491	6.42053	6.40717	6.57973	WAP four-disulfide core domain protein 3 (Putative protease inhibitor WAP14)	SUBCELLULAR LOCATION: Secreted {ECO:0000305}.	null
ENSG00000177409.11	SAMD9L	chr7	93130055	93148369	-1.93468	8.36e-06	1	0.001	0.001	4.68888	4.3673	5.70953	Sterile alpha motif domain-containing protein 9-like (SAM domain-containing protein 9-like)	SUBCELLULAR LOCATION: Early endosome {ECO:0000250|UniProtKB:Q69Z37}.	FUNCTION: May be involved in endosome fusion. Mediates down-regulation of growth factor signaling via internalization of growth factor receptors. {ECO:0000250|UniProtKB:Q69Z37}.
ENSG00000169035.11	KLK7	chr19	50976482	50984099	-1.92479	3.99e-18	7.4892	5.99721	6.31812	8.77191	9.41671	9.36753	Kallikrein 7 (Fragment)	null	null
ENSG00000239713.8	APOBEC3G	chr22	39077005	39087743	-1.91482	4.19e-10	5.8752	4.3322	4.04452	7.24998	7.25575	8.06305	DNA dC->dU-editing enzyme APOBEC-3G (EC 3.5.4.-) (APOBEC-related cytidine deaminase) (APOBEC-related protein) (ARCD) (APOBEC-related protein 9) (ARP-9) (CEM-15) (CEM15) (Deoxycytidine deaminase) (A3G)	SUBCELLULAR LOCATION: Cytoplasm. Nucleus. Cytoplasm, P-body. Note=Mainly cytoplasmic. Small amount are found in the nucleus. During HIV-1 infection, virion-encapsidated in absence of HIV-1 VIF.	FUNCTION: DNA deaminase (cytidine deaminase) which acts as an inhibitor of retrovirus replication and retrotransposon mobility via deaminase-dependent and -independent mechanisms. Exhibits potent antiviral activity against vif-deficient HIV-1. After the penetration of retroviral nucleocapsids into target cells of infection and the initiation of reverse transcription, it can induce the conversion …
ENSG00000144481.16	TRPM8	chr2	233917398	234019522	-1.9054	4.71e-09	4.09104	2.79176	3.48491	5.93447	6.26786	6.52545	Transient receptor potential cation channel subfamily M member 8 (Long transient receptor potential channel 6) (LTrpC-6) (LTrpC6) (Transient receptor potential p8) (Trp-p8)	SUBCELLULAR LOCATION: Cell membrane; Multi-pass membrane protein. Membrane raft. Endoplasmic reticulum membrane. Note=Localizes to membrane rafts but is also located in the cell membrane outside of these regions where channel response to cold is enhanced compared to membrane rafts (By similarity). Located in the endoplasmic reticulum in prostate cancer cells. {ECO:0000250}.	FUNCTION: Receptor-activated non-selective cation channel involved in detection of sensations such as coolness, by being activated by cold temperature below 25 degrees Celsius. Activated by icilin, eucalyptol, menthol, cold and modulation of intracellular pH. Involved in menthol sensation. Permeable for monovalent cations sodium, potassium, and cesium and divalent cation calcium. Temperature sens…
ENSG00000127995.16	CASD1	chr7	94509219	94557019	-1.89508	3.64e-12	4.89182	3.77259	3.89037	6.59099	6.76519	7.10256	N-acetylneuraminate 9-O-acetyltransferase (EC 2.3.1.45) (CAS1 domain-containing protein 1) (Sialate O-acetyltransferase) (SOAT)	SUBCELLULAR LOCATION: Golgi apparatus membrane {ECO:0000269|PubMed:26169044}; Multi-pass membrane protein {ECO:0000305}.	FUNCTION: O-acetyltransferase that catalyzes 9-O-acetylation of sialic acids (PubMed:20947662, PubMed:26169044). Sialic acids are sugars at the reducing end of glycoproteins and glycolipids, and are involved in various processes such as cell-cell interactions, host-pathogen recognition (PubMed:20947662, PubMed:26169044). {ECO:0000269|PubMed:26169044, ECO:0000305|PubMed:20947662}.
ENSG00000133321.10	RARRES3	chr11	63536809	63546462	-1.88669	1.55e-05	1	0.001	0.001	4.66356	4.46574	5.26268	Retinoic acid receptor responder protein 3 (EC 3.1.1.-) (HRAS-like suppressor 4) (HRSL4) (RAR-responsive protein TIG3) (Retinoid-inducible gene 1 protein) (Tazarotene-induced gene 3 protein)	SUBCELLULAR LOCATION: Membrane {ECO:0000250}; Single-pass membrane protein {ECO:0000250}.	FUNCTION: Exhibits PLA1/2 activity, catalyzing the calcium-independent hydrolysis of acyl groups in various phosphatidylcholines (PC) and phosphatidylethanolamine (PE). For most substrates, PLA1 activity is much higher than PLA2 activity. N- and O-acylation activity is hardly detectable. {ECO:0000269|PubMed:19615464}.
ENSG00000212724.3	KRTAP2-3	chr17	41059240	41060114	-1.86353	1.41e-07	5.65396	5.52179	5.00733	7.83411	7.92756	8.95367	Keratin-associated protein 2-3 (High sulfur keratin-associated protein 2.4) (Keratin-associated protein 2.3)	null	FUNCTION: In the hair cortex, hair keratin intermediate filaments are embedded in an interfilamentous matrix, consisting of hair keratin-associated proteins (KRTAP), which are essential for the formation of a rigid and resistant hair shaft through their extensive disulfide bond cross-linking with abundant cysteine residues of hair keratins. The matrix proteins include the high-sulfur and high-gly…
ENSG00000163840.9	DTX3L	chr3	122564238	122575203	-1.85752	1.78e-12	8.19444	6.53733	6.85507	9.20248	9.81284	10.304	E3 ubiquitin-protein ligase DTX3L (EC 2.3.2.27) (B-lymphoma- and BAL-associated protein) (Protein deltex-3-like) (RING-type E3 ubiquitin transferase DTX3L) (Rhysin-2) (Rhysin2)	SUBCELLULAR LOCATION: Cytoplasm {ECO:0000269|PubMed:23230272, ECO:0000269|PubMed:24790097, ECO:0000269|PubMed:26479788}. Nucleus {ECO:0000269|PubMed:23230272, ECO:0000269|PubMed:26479788}. Early endosome membrane {ECO:0000269|PubMed:24790097}; Peripheral membrane protein {ECO:0000305|PubMed:24790097}; Cytoplasmic side {ECO:0000305|PubMed:24790097}. Lysosome membrane {ECO:0000269|PubMed:24790097};…	FUNCTION: E3 ubiquitin-protein ligase which, in association with ADP-ribosyltransferase PARP9, plays a role in DNA damage repair and in interferon-mediated antiviral responses (PubMed:12670957, PubMed:19818714, PubMed:26479788, PubMed:23230272). Monoubiquitinates several histones, including histone H2A, H2B, H3 and H4 (PubMed:28525742). In response to DNA damage, mediates monoubiquitination of 'L…
ENSG00000100365.14	NCF4	chr22	36860988	36878015	-1.85543	1.73e-05	2.60944	1	0.001	5.04305	4.78419	5.46591	NCF4 protein	null	null
ENSG00000137674.3	MMP20	chr11	102576835	102625332	-1.8503	9.81e-06	2.38629	2.79176	1	5.66344	5.40672	5.63473	Matrix metalloproteinase-20 (MMP-20) (EC 3.4.24.-) (Enamel metalloproteinase) (Enamelysin)	SUBCELLULAR LOCATION: Secreted, extracellular space, extracellular matrix {ECO:0000250}.	FUNCTION: Degrades amelogenin, the major protein component of the enamel matrix and two of the macromolecules characterizing the cartilage extracellular matrix: aggrecan and the cartilage oligomeric matrix protein (COMP). May play a central role in tooth enamel formation. Cleaves aggrecan at the '360-Asn-|-Phe-361' site. {ECO:0000269|PubMed:10922468, ECO:0000269|PubMed:9398237}.
ENSG00000076770.14	MBNL3	chrX	132369317	132489968	-1.83566	5.47e-08	4.13549	3.77259	3.30259	6.04986	6.50939	6.87212	Muscleblind-like protein 3 (Fragment)	null	null
ENSG00000108771.12	DHX58	chr17	42101404	42112733	-1.82435	5.42e-06	3.3979	2.60944	2.79176	5.81218	5.29046	6.48064	Probable ATP-dependent RNA helicase DHX58 (EC 3.6.4.13) (Probable ATP-dependent helicase LGP2) (Protein D11Lgp2 homolog) (RIG-I-like receptor 3) (RLR-3) (RIG-I-like receptor LGP2) (RLR)	SUBCELLULAR LOCATION: Cytoplasm {ECO:0000269|PubMed:19380577}.	FUNCTION: Acts as a regulator of DDX58/RIG-I and IFIH1/MDA5 mediated antiviral signaling. Cannot initiate antiviral signaling as it lacks the CARD domain required for activating MAVS/IPS1-dependent signaling events. Can have both negative and positive regulatory functions related to DDX58/RIG-I and IFIH1/MDA5 signaling and this role in regulating signaling may be complex and could probably depend…
ENSG00000117472.9	TSPAN1	chr1	46175073	46185958	-1.82293	5.04e-14	6.45959	5.41884	5.40672	8.29166	8.0992	8.45124	Tetraspanin-1 (Tspan-1) (Tetraspan NET-1) (Tetraspanin TM4-C)	SUBCELLULAR LOCATION: Lysosome membrane {ECO:0000269|PubMed:19508227}; Multi-pass membrane protein {ECO:0000269|PubMed:19508227}.	null
ENSG00000132026.13	RTBDN	chr19	12825478	12835428	-1.81626	1.75e-16	5.93447	4.85015	5.06044	7.56244	7.80793	7.95845	Retbindin	SUBCELLULAR LOCATION: Secreted, extracellular space, extracellular matrix, interphotoreceptor matrix {ECO:0000250|UniProtKB:Q8QZY4}. Cell membrane; Peripheral membrane protein {ECO:0000250|UniProtKB:Q8QZY4}.	FUNCTION: Riboflavin-binding protein which might have a role in retinal flavin transport. {ECO:0000250|UniProtKB:Q8QZY4}.
ENSG00000181143.15	MUC16	chr19	8848844	8981342	-1.80842	1.82e-08	4.78419	3.94444	4.4012	6.42053	7.20254	7.44095	Mucin-16 (Fragment)	null	null
ENSG00000172183.14	ISG20	chr15	88636153	88656483	-1.79973	4.24e-08	4.80666	3.70805	4.29584	6.85507	6.50533	7.38688	Interferon-stimulated gene 20 kDa protein (EC 3.1.13.1) (Estrogen-regulated transcript 45 protein) (Promyelocytic leukemia nuclear body-associated protein ISG20)	SUBCELLULAR LOCATION: Nucleus. Nucleus, nucleolus. Cytoplasm. Nucleus, Cajal body.	FUNCTION: Interferon-induced antiviral exoribonuclease that acts on single-stranded RNA and also has minor activity towards single-stranded DNA. Exhibits antiviral activity against RNA viruses including hepatitis C virus (HCV), hepatitis A virus (HAV) and yellow fever virus (YFV) in an exonuclease-dependent manner. May also play additional roles in the maturation of snRNAs and rRNAs, and in ribos…
ENSG00000115415.18	STAT1	chr2	190964358	191020960	-1.78412	4.18e-21	9.0904	7.73102	7.90975	10.3947	10.6121	11.0496	Signal transducer and activator of transcription 1-alpha/beta (Transcription factor ISGF-3 components p91/p84)	SUBCELLULAR LOCATION: Cytoplasm {ECO:0000269|PubMed:15322115, ECO:0000269|PubMed:26479788, ECO:0000269|PubMed:27796300, ECO:0000269|PubMed:28753426}. Nucleus {ECO:0000269|PubMed:15322115, ECO:0000269|PubMed:26479788, ECO:0000269|PubMed:28753426}. Note=Translocated into the nucleus upon tyrosine phosphorylation and dimerization, in response to IFN-gamma and signaling by activated FGFR1, FGFR2, FGF…	FUNCTION: Signal transducer and transcription activator that mediates cellular responses to interferons (IFNs), cytokine KITLG/SCF and other cytokines and other growth factors. Following type I IFN (IFN-alpha and IFN-beta) binding to cell surface receptors, signaling via protein kinases leads to activation of Jak kinases (TYK2 and JAK1) and to tyrosine phosphorylation of STAT1 and STAT2. The phos…
ENSG00000079385.21	CEACAM1	chr19	42507304	42561234	-1.77909	5.75e-09	4.66356	3.56495	3.70805	6.18178	6.52146	6.98645	Carcinoembryonic antigen-related cell adhesion molecule 1 (Biliary glycoprotein 1) (BGP-1) (CD antigen CD66a)	SUBCELLULAR LOCATION: Isoform 1: Cell membrane {ECO:0000250|UniProtKB:P16573}; Single-pass type I membrane protein {ECO:0000250|UniProtKB:P16573}. Lateral cell membrane {ECO:0000250|UniProtKB:P16573}. Apical cell membrane {ECO:0000250|UniProtKB:P16573}. Basal cell membrane {ECO:0000250|UniProtKB:P16573}. Cell junction {ECO:0000269|PubMed:16291724}. Cell junction, adherens junction {ECO:0000250|Un…	FUNCTION: Isoform 1: Cell adhesion protein that mediates homophilic cell adhesion in a calcium-independent manner (By similarity). Plays a role as coinhibitory receptor in immune response, insulin action and functions also as an activator during angiogenesis (PubMed:18424730, PubMed:23696226, PubMed:25363763). Its coinhibitory receptor function is phosphorylation- and PTPN6 -dependent, which in t…
ENSG00000133106.14	EPSTI1	chr13	42886388	42992271	-1.77403	1.02e-05	4.3673	2.60944	1	6.00395	5.65396	6.46383	Epithelial-stromal interaction protein 1	null	FUNCTION: Plays a role in M1 macrophage polarization and is required for the proper regulation of gene expression during M1 versus M2 macrophage differentiation (By similarity). Might play a role in RELA/p65 and STAT1 phosphorylation and nuclear localization upon activation of macrophages (By similarity). {ECO:0000250|UniProtKB:Q8VDI1}.
ENSG00000099250.17	NRP1	chr10	33177492	33336262	-1.77178	1.19e-05	4.43399	3.89037	2.60944	5.60517	7.17587	7.04737	Neuropilin-1	null	null
ENSG00000168528.11	SERINC2	chr1	31409565	31434680	-1.77016	2.39e-10	7.83411	7.04025	6.85507	9.11851	10.0233	10.1685	Serine incorporator 2 (Tumor differentially expressed protein 2-like)	SUBCELLULAR LOCATION: Membrane {ECO:0000305}; Multi-pass membrane protein {ECO:0000305}.	null
ENSG00000072864.14	MIR484	chr16	15643267	15726353	-1.73704	3.47e-15	6.96871	5.55388	5.70953	8.13887	8.70796	8.71423	null	null	null
ENSG00000174808.11	BTC	chr4	74744759	74794686	-1.73359	8.84e-08	5.83628	3.48491	4.09104	7.12468	7.13123	7.42649	Probetacellulin [Cleaved into: Betacellulin (BTC)]	SUBCELLULAR LOCATION: Betacellulin: Secreted, extracellular space.; SUBCELLULAR LOCATION: Probetacellulin: Cell membrane; Single-pass type I membrane protein.	FUNCTION: Growth factor that binds to EGFR, ERBB4 and other EGF receptor family members. Potent mitogen for retinal pigment epithelial cells and vascular smooth muscle cells. {ECO:0000269|PubMed:8570211}.
ENSG00000122861.15	PLAU	chr10	73909177	73917497	-1.72668	1.19e-11	8.38585	7.70073	7.48616	9.97689	10.3027	10.7698	Urokinase-type plasminogen activator (U-plasminogen activator) (uPA) (EC 3.4.21.73) [Cleaved into: Urokinase-type plasminogen activator long chain A; Urokinase-type plasminogen activator short chain A; Urokinase-type plasminogen activator chain B]	SUBCELLULAR LOCATION: Secreted.	FUNCTION: Specifically cleaves the zymogen plasminogen to form the active enzyme plasmin.
ENSG00000078081.7	LAMP3	chr3	183122213	183163839	-1.71812	4.52e-06	5.40672	5.20469	4.73767	7.19848	7.61338	8.64731	Lysosome-associated membrane glycoprotein 3	SUBCELLULAR LOCATION: Lysosome membrane {ECO:0000256|PROSITE-ProRule:PRU00740}; Single-pass type I membrane protein {ECO:0000256|PROSITE-ProRule:PRU00740}.	null
ENSG00000184979.9	USP18	chr22	18149899	18177397	-1.71324	6.42e-11	6.35659	5.15888	5.11087	7.78446	7.72503	8.48268	Ubl carboxyl-terminal hydrolase 18 (EC 3.4.19.-) (43 kDa ISG15-specific protease) (hUBP43) (ISG15-specific-processing protease) (Ubl thioesterase 18)	SUBCELLULAR LOCATION: Isoform 1: Cytoplasm {ECO:0000269|PubMed:22170061}.; SUBCELLULAR LOCATION: Isoform 2: Nucleus {ECO:0000269|PubMed:22170061}. Cytoplasm {ECO:0000269|PubMed:22170061}.	FUNCTION: Involved in the regulation of inflammatory response to interferon type 1 (PubMed:27325888). Can efficiently cleave only ISG15 fusions including native ISG15 conjugates linked via isopeptide bonds. Necessary to maintain a critical cellular balance of ISG15-conjugated proteins in both healthy and stressed organisms. {ECO:0000269|PubMed:27325888}.; FUNCTION: Isoform 2: Has enzymatic activi…
ENSG00000221963.5	APOL6	chr22	35648395	35668409	-1.69414	1.26e-05	5.14313	4.4012	3.83321	6.45532	6.7869	8.06305	Apolipoprotein L6 (Apolipoprotein L-VI) (ApoL-VI)	SUBCELLULAR LOCATION: Cytoplasm {ECO:0000305}.	FUNCTION: May affect the movement of lipids in the cytoplasm or allow the binding of lipids to organelles.
ENSG00000005108.15	THSD7A	chr7	11370357	11832198	-1.66592	0.000169896	3.19722	0.001	1.69315	4.63759	5.20469	5.69135	Thrombospondin type-1 domain-containing protein 7A [Cleaved into: Thrombospondin type-1 domain-containing protein 7A, soluble form]	SUBCELLULAR LOCATION: Thrombospondin type-1 domain-containing protein 7A: Cell membrane {ECO:0000269|PubMed:22194972, ECO:0000269|PubMed:25394321, ECO:0000269|PubMed:27214550}; Single-pass type I membrane protein {ECO:0000269|PubMed:22194972}. Cell projection {ECO:0000250|UniProtKB:Q69ZU6}. Note=Detected on podocyte foot processes. {ECO:0000250|UniProtKB:Q69ZU6}.; SUBCELLULAR LOCATION: Thrombospo…	FUNCTION: Thrombospondin type-1 domain-containing protein 7A: Plays a role in actin cytoskeleton rearrangement. {ECO:0000269|PubMed:27214550}.; FUNCTION: Thrombospondin type-1 domain-containing protein 7A, soluble form: The soluble form promotes endothelial cell migration and filopodia formation during sprouting angiogenesis via a FAK-dependent mechanism. {ECO:0000269|PubMed:22194972}.
ENSG00000129451.11	KLK10	chr19	51012739	51020175	-1.66495	1.93e-09	6.52545	5.65396	5.7362	7.77878	8.63916	8.77612	Kallikrein 10 protein 8 (Fragment)	null	null
ENSG00000135318.11	NT5E	chr6	85449584	85495791	-1.65465	2.4e-14	8.1025	6.80814	7.1717	9.27027	9.91624	9.98595	5'-nucleotidase (5'-NT) (EC 3.1.3.5) (Ecto-5'-nucleotidase) (CD antigen CD73)	SUBCELLULAR LOCATION: Cell membrane; Lipid-anchor, GPI-anchor.	FUNCTION: Hydrolyzes extracellular nucleotides into membrane permeable nucleosides. Exhibits AMP-, NAD-, and NMN-nucleosidase activities. {ECO:0000269|PubMed:21933152}.
ENSG00000130589.16	HELZ2	chr20	63558086	63574239	-1.65055	5.43e-07	7.93828	6.95064	6.95842	8.86134	9.78798	10.483	Helicase with zinc finger domain 2 (ATP-dependent helicase PRIC285) (Helicase with zinc finger 2, transcriptional coactivator) (PPAR-alpha-interacting complex protein 285) (PPAR-gamma DNA-binding domain-interacting protein 1) (PDIP1) (PPAR-gamma DBD-interacting protein 1) (Peroxisomal proliferator-activated receptor A-interacting complex 285 kDa protein) (EC 3.6.4.-)	SUBCELLULAR LOCATION: Nucleus {ECO:0000269|PubMed:23525231}.	FUNCTION: Helicase that acts as a transcriptional coactivator for a number of nuclear receptors including PPARA, PPARG, THRA, THRB and RXRA. {ECO:0000269|PubMed:16239304, ECO:0000269|PubMed:23525231}.
ENSG00000140835.9	CHST4	chr16	71525233	71538746	-1.64853	2.51e-06	5.02535	3.07944	4.04452	5.99721	6.99146	6.99894	Carbohydrate sulfotransferase 4 (EC 2.8.2.-) (Galactose/N-acetylglucosamine/N-acetylglucosamine 6-O-sulfotransferase 3) (GST-3) (High endothelial cells N-acetylglucosamine 6-O-sulfotransferase) (HEC-GlcNAc6ST) (L-selectin ligand sulfotransferase) (LSST) (N-acetylglucosamine 6-O-sulfotransferase 2) (GlcNAc6ST-2) (Gn6st-2)	SUBCELLULAR LOCATION: Golgi apparatus membrane {ECO:0000269|PubMed:12855678}; Single-pass type II membrane protein {ECO:0000269|PubMed:12855678}.	FUNCTION: Sulfotransferase that utilizes 3'-phospho-5'-adenylyl sulfate (PAPS) as sulfonate donor to catalyze the transfer of sulfate to position 6 of non-reducing N-acetylglucosamine (GlcNAc) residues within mucin-associated glycans that ultimately serve as SELL ligands. SELL ligands are present in high endothelial cells (HEVs) and play a central role in lymphocyte homing at sites of inflammatio…
ENSG00000271503.5	CCL5	chr17	35871491	35880793	-1.64101	0.000328368	2.38629	1	0.001	4.7612	4.2581	5.65396	C-C motif chemokine 5 (EoCP) (Eosinophil chemotactic cytokine) (SIS-delta) (Small-inducible cytokine A5) (T cell-specific protein P228) (TCP228) (T-cell-specific protein RANTES) [Cleaved into: RANTES(3-68); RANTES(4-68)]	SUBCELLULAR LOCATION: Secreted.	FUNCTION: Chemoattractant for blood monocytes, memory T-helper cells and eosinophils. Causes the release of histamine from basophils and activates eosinophils. May activate several chemokine receptors including CCR1, CCR3, CCR4 and CCR5. One of the major HIV-suppressive factors produced by CD8+ T-cells. Recombinant RANTES protein induces a dose-dependent inhibition of different strains of HIV-1, …
ENSG00000113657.12	DPYSL3	chr5	147390811	147510056	-1.63844	2.23e-06	5.26268	3.3979	4.29584	6.16479	7.20859	7.28227	Dihydropyrimidinase-related protein 3 (DRP-3) (Collapsin response mediator protein 4) (CRMP-4) (Unc-33-like phosphoprotein 1) (ULIP-1)	SUBCELLULAR LOCATION: Cytoplasm {ECO:0000250}. Cell projection, growth cone {ECO:0000250}. Note=Colocalizes with synaptic vesicle protein 2 in the central region of the growth cone. {ECO:0000250}.	FUNCTION: Necessary for signaling by class 3 semaphorins and subsequent remodeling of the cytoskeleton. Plays a role in axon guidance, neuronal growth cone collapse and cell migration (By similarity). {ECO:0000250}.
ENSG00000101457.12	DNTTIP1	chr20	45791937	45811427	-1.63157	7.75e-17	7.65801	6.37064	6.76205	8.94023	9.2948	9.56751	Deoxynucleotidyltransferase terminal-interacting protein 1 (Terminal deoxynucleotidyltransferase-interacting factor 1) (TdIF1) (TdT-interacting factor 1)	SUBCELLULAR LOCATION: Nucleus {ECO:0000269|PubMed:11473582, ECO:0000269|PubMed:16371131}.	FUNCTION: Increases DNTT terminal deoxynucleotidyltransferase activity (in vitro) (PubMed:11473582). Also acts as a transcriptional regulator, binding to the consensus sequence 5'-GNTGCATG-3' following an AT-tract. Associates with RAB20 promoter and positively regulates its transcription. Binds DNA and nucleosomes; may recruit HDAC1 complexes to nucleosomes or naked DNA. {ECO:0000269|PubMed:11473…
ENSG00000172086.7	KRCC1	chr2	88027205	88055729	-1.63054	8.84e-06	5.55388	3.19722	4.04452	7.18621	6.72359	6.95324	Lysine-rich coiled-coil protein 1 (Cryptogenic hepatitis-binding protein 2)	null	null
ENSG00000134258.16	VTCN1	chr1	117143587	117210960	-1.62888	5.9e-07	4.55535	3.30259	3.30259	5.91265	6.20401	6.59842	V-set domain-containing T-cell activation inhibitor 1 (B7 homolog 4) (B7-H4) (B7h.5) (Immune costimulatory protein B7-H4) (Protein B7S1) (T-cell costimulatory molecule B7x)	SUBCELLULAR LOCATION: Cell membrane {ECO:0000255}; Single-pass type I membrane protein {ECO:0000305}. Note=Expressed at the cell surface. A soluble form has also been detected. {ECO:0000255, ECO:0000269|PubMed:12818165, ECO:0000269|PubMed:15878339, ECO:0000269|PubMed:16782226}.	FUNCTION: Negatively regulates T-cell-mediated immune response by inhibiting T-cell activation, proliferation, cytokine production and development of cytotoxicity. When expressed on the cell surface of tumor macrophages, plays an important role, together with regulatory T-cells (Treg), in the suppression of tumor-associated antigen-specific T-cell immunity. Involved in promoting epithelial cell t…
ENSG00000135899.17	SP110	chr2	230167293	230225729	-1.61111	2.63e-12	6.45104	5.14313	5.30407	7.63726	7.9187	8.38647	Sp110 nuclear body protein (Interferon-induced protein 41/75) (Speckled 110 kDa) (Transcriptional coactivator Sp110)	SUBCELLULAR LOCATION: Nucleus {ECO:0000255|PROSITE-ProRule:PRU00185, ECO:0000255|PROSITE-ProRule:PRU00747, ECO:0000269|PubMed:10913195}. Note=Found in the nuclear body.	FUNCTION: Transcription factor. May be a nuclear hormone receptor coactivator. Enhances transcription of genes with retinoic acid response elements (RARE).
ENSG00000197110.8	IFNL3	chr19	39243553	39245129	-1.60263	0.000395504	0.001	0.001	0.001	4.58352	3.63906	5.41884	Interferon lambda-3 (IFN-lambda-3) (Cytokine Zcyto22) (Interleukin-28B) (IL-28B) (Interleukin-28C) (IL-28C)	SUBCELLULAR LOCATION: Secreted {ECO:0000269|PubMed:12483210}.	FUNCTION: Cytokine with antiviral, antitumour and immunomodulatory activities. Plays a critical role in the antiviral host defense, predominantly in the epithelial tissues. Acts as a ligand for the heterodimeric class II cytokine receptor composed of IL10RB and IFNLR1, and receptor engagement leads to the activation of the JAK/STAT signaling pathway resulting in the expression of IFN-stimulated g…
ENSG00000088992.17	TESC	chr12	117038923	117099479	-1.59848	3.88e-10	6.0689	5.38203	5.36945	7.67834	7.97728	8.29506	Calcineurin B homologous protein 3 (Tescalcin) (TSC)	SUBCELLULAR LOCATION: Nucleus {ECO:0000269|PubMed:18321853}. Cytoplasm {ECO:0000269|PubMed:18321853}. Membrane {ECO:0000305}; Lipid-anchor {ECO:0000305}. Cell membrane {ECO:0000269|PubMed:18321853}. Cell projection, lamellipodium {ECO:0000269|PubMed:11696366}. Cell projection, ruffle membrane {ECO:0000250|UniProtKB:Q9JKL5}. Note=Colocalizes with SLC9A1 at the plasma membrane. {ECO:0000269|PubMed:…	FUNCTION: Functions as an integral cofactor in cell pH regulation by controlling plasma membrane-type Na(+)/H(+) exchange activity. Promotes the maturation, transport, cell surface stability and exchange activity of SLC9A1/NHE1 at the plasma membrane. Promotes the induction of hematopoietic stem cell differentiation toward megakaryocytic lineage. Essential for the coupling of ERK cascade activati…
ENSG00000182179.12	MIR5193	chr3	49805207	49813946	-1.59124	0.000241697	3.30259	2.94591	2.60944	5.66344	5.04305	6.45532	null	null	null
ENSG00000173917.10	HOXB2	chr17	48540894	48544989	-1.58329	0.000110179	3.48491	2.09861	2.38629	5.09434	5.46591	5.64439	Homeobox B2, isoform CRA_b	null	null
ENSG00000156463.17	SH3RF2	chr5	145936579	146081791	-1.57421	1.09e-09	7.39693	5.52179	6.09375	8.33106	8.88608	8.95928	E3 ubiquitin-protein ligase SH3RF2 (EC 2.3.2.27) (Heart protein phosphatase 1-binding protein) (HEPP1) (POSH-eliminating RING protein) (Protein phosphatase 1 regulatory subunit 39) (RING finger protein 158) (RING-type E3 ubiquitin transferase SH3RF2) (SH3 domain-containing RING finger protein 2)	SUBCELLULAR LOCATION: Nucleus {ECO:0000269|PubMed:24130170}.	FUNCTION: Has E3 ubiquitin-protein ligase activity (PubMed:24130170). Acts as an anti-apoptotic regulator of the JNK pathway by ubiquitinating and promoting the degradation of SH3RF1, a scaffold protein that is required for pro-apoptotic JNK activation (PubMed:22128169). Facilitates TNF-alpha-mediated recruitment of adapter proteins TRADD and RIPK1 to TNFRSF1A and regulates PAK4 protein stability…
ENSG00000203797.9	DDO	chr6	110391771	110415562	-1.5649	0.000750091	1.69315	1	0.001	4.66356	4.04452	5.31749	D-aspartate oxidase (DASOX) (DDO) (EC 1.4.3.1)	SUBCELLULAR LOCATION: Peroxisome.	FUNCTION: Selectively catalyzes the oxidative deamination of D-aspartate and its N-methylated derivative, N-methyl D-aspartate.
ENSG00000212725.3	KRTAP2-1	chr17	41046541	41047316	-1.56236	0.000751956	2.09861	1.69315	1	4.7612	4.2581	5.79579	Keratin-associated protein 2-1	null	null
ENSG00000172478.17	C2orf54	chr2	240886048	240896889	-1.5574	0.000613955	2.38629	2.09861	1	4.46574	5.07754	5.40672	Alternative protein C2orf54	null	null
ENSG00000105855.9	ITGB8	chr7	20330702	20415754	-1.54891	1.15e-05	6.3799	4.17805	4.21888	7.09807	7.63726	7.92952	Integrin beta	SUBCELLULAR LOCATION: Membrane {ECO:0000256|RuleBase:RU000633}; Single-pass type I membrane protein {ECO:0000256|RuleBase:RU000633}.	null
ENSG00000067066.16	SP100	chr2	230415942	230544090	-1.5377	2.77e-10	7.89467	6.81413	6.97126	9.51379	9.22094	9.80372	Nuclear autoantigen Sp-100 (Nuclear dot-associated Sp100 protein) (Speckled 100 kDa)	SUBCELLULAR LOCATION: Nucleus. Nucleus, PML body {ECO:0000269|PubMed:27211601}. Cytoplasm. Note=Differences in the subnuclear localization of the different isoforms seem to exist and may also be cell cycle- and interferon-dependent. Accumulates in the cytoplasm upon FAS activation.; SUBCELLULAR LOCATION: Isoform Sp100-C: Nucleus {ECO:0000269|PubMed:11313457}. Note=Forms a reticulate or track-like…	FUNCTION: Together with PML, this tumor suppressor is a major constituent of the PML bodies, a subnuclear organelle involved in a large number of physiological processes including cell growth, differentiation and apoptosis. Functions as a transcriptional coactivator of ETS1 and ETS2 according to PubMed:11909962. Under certain conditions, it may also act as a corepressor of ETS1 preventing its bin…
ENSG00000188761.11	BCL2L15	chr1	113878168	113887547	-1.53326	8.9e-05	3.48491	3.3979	3.07944	5.70953	5.83628	6.17048	Bcl-2-like protein 15 (Bcl2-L-15)	null	null
ENSG00000182393.2	IFNL1	chr19	39296325	39298673	-1.52673	0.00082663	0.001	0.001	0.001	4.4012	3.56495	5.41884	Interferon lambda-1 (IFN-lambda-1) (Cytokine Zcyto21) (Interleukin-29) (IL-29)	SUBCELLULAR LOCATION: Secreted.	FUNCTION: Cytokine with antiviral, antitumour and immunomodulatory activities. Plays a critical role in the antiviral host defense, predominantly in the epithelial tissues. Acts as a ligand for the heterodimeric class II cytokine receptor composed of IL10RB and IFNLR1, and receptor engagement leads to the activation of the JAK/STAT signaling pathway resulting in the expression of IFN-stimulated g…
ENSG00000188039.13	NWD1	chr19	16719976	16817963	-1.52128	0.000257475	3.77259	3.30259	2.09861	5.12713	5.93447	6.2832	NACHT domain- and WD repeat-containing protein 1	SUBCELLULAR LOCATION: Cytoplasm, cytosol {ECO:0000269|PubMed:24681825}.	FUNCTION: May play a role in the control of androgen receptor (AR) protein steady-state levels. {ECO:0000269|PubMed:24681825}.
ENSG00000172164.13	SNTB1	chr8	120535745	120813273	-1.50334	1.11e-08	5.94164	4.68888	4.68888	6.97381	7.41182	7.82329	Beta-1-syntrophin (Fragment)	null	null
ENSG00000163898.9	LIPH	chr3	185506262	185552613	-1.49964	1.82e-10	6.66988	5.84419	5.77912	8.24494	8.30047	8.56631	Lipase member H	null	null
ENSG00000174567.7	GOLT1A	chr1	204198160	204214092	-1.49675	1.56e-05	4.95124	4.2581	3.83321	6.79606	6.36129	7.07535	Vesicle transport protein GOT1A (Golgi transport 1 homolog A) (hGOT1b)	SUBCELLULAR LOCATION: Golgi apparatus membrane {ECO:0000250}; Multi-pass membrane protein {ECO:0000250}.	FUNCTION: May be involved in fusion of ER-derived transport vesicles with the Golgi complex. {ECO:0000269|PubMed:10406798}.
ENSG00000156587.15	UBE2L6	chr11	57551656	57568284	-1.49466	2e-08	6.85793	5.55388	5.72739	8.23418	7.9594	8.75018	Ubiquitin/ISG15-conjugating enzyme E2 L6 (Fragment)	null	null
ENSG00000147689.16	FAM83A	chr8	123178960	123210079	-1.49415	0.000449157	3.77259	4.04452	4.09104	5.83628	7.04973	7.1591	Protein FAM83A (Tumor antigen BJ-TSA-9) (Tumor-specific gene expressed in prostate protein)	SUBCELLULAR LOCATION: Cytoplasm {ECO:0000305|PubMed:22886303}.	FUNCTION: Probable proto-oncogene that functions in the epidermal growth factor receptor/EGFR signaling pathway. Activates both RAS/MAPK and PI3K/AKT/TOR signaling cascades downstream of EGFR. Required for the RAS/MAPK signaling cascade activation upon EGFR stimulation, it also activates both signaling cascades independently of EGFR activation. {ECO:0000269|PubMed:22886303}.
ENSG00000183760.10	ACP7	chr19	39083913	39111493	-1.49285	3.46e-07	5.15888	4.13549	3.89037	6.42495	6.66296	7.08904	Acid phosphatase type 7 (EC 3.1.3.2) (Purple acid phosphatase long form)	SUBCELLULAR LOCATION: Secreted {ECO:0000305}.	null
ENSG00000198729.4	PPP1R14C	chr6	150143076	150250357	-1.48644	1.35e-09	6.65948	5.93447	6.03044	8.25841	8.50439	8.71289	Protein phosphatase 1 regulatory subunit 14C (Kinase-enhanced PP1 inhibitor) (PKC-potentiated PP1 inhibitory protein) (Serologically defined breast cancer antigen NY-BR-81)	SUBCELLULAR LOCATION: Cytoplasm {ECO:0000250}. Membrane {ECO:0000250}; Peripheral membrane protein {ECO:0000250}.	FUNCTION: Inhibitor of the PP1 regulatory subunit PPP1CA.
ENSG00000186832.8	KRT16	chr17	41609778	41615899	-1.47707	0.000366774	3.63906	2.09861	3.30259	5.27667	5.48864	6.18178	Keratin, type I cytoskeletal 16 (Cytokeratin-16) (CK-16) (Keratin-16) (K16)	null	FUNCTION: Epidermis-specific type I keratin that plays a key role in skin. Acts as a regulator of innate immunity in response to skin barrier breach: required for some inflammatory checkpoint for the skin barrier maintenance. {ECO:0000250|UniProtKB:Q9Z2K1}.
ENSG00000137440.4	FGFBP1	chr4	15935569	15938740	-1.47063	9.83e-10	8.18387	7.10479	7.32972	9.54013	9.53484	10.2461	Fibroblast growth factor-binding protein 1 (FGF-BP) (FGF-BP1) (FGF-binding protein 1) (FGFBP-1) (17 kDa heparin-binding growth factor-binding protein) (17 kDa HBGF-binding protein) (HBp17)	SUBCELLULAR LOCATION: Secreted, extracellular space {ECO:0000269|PubMed:11148217, ECO:0000269|PubMed:15806171}. Cell membrane {ECO:0000269|PubMed:11148217, ECO:0000269|PubMed:15806171}; Peripheral membrane protein {ECO:0000269|PubMed:11148217, ECO:0000269|PubMed:15806171}. Note=Extracellular and plasma membrane-associated. Colocalizes with HSPG2 in the pericellular environment of squamous cell ca…	FUNCTION: Acts as a carrier protein that release fibroblast-binding factors (FGFs) from the extracellular matrix (EM) storage and thus enhance the mitogenic activity of FGFs. Enhances FGF2 signaling during tissue repair, angiogenesis and in tumor growth. {ECO:0000269|PubMed:11509569, ECO:0000269|PubMed:15806171, ECO:0000269|PubMed:1885605, ECO:0000269|PubMed:9334727}.
ENSG00000004399.12	PLXND1	chr3	129555175	129606818	-1.47013	4.1e-06	7.28786	6.51343	6.64545	8.35052	9.34117	9.64997	Plexin-D1	SUBCELLULAR LOCATION: Cell membrane {ECO:0000250|UniProtKB:Q3UH93}; Single-pass membrane protein {ECO:0000250|UniProtKB:Q3UH93}. Cell projection, lamellipodium membrane {ECO:0000269|PubMed:24841563}.	FUNCTION: Cell surface receptor for SEMA4A and for class 3 semaphorins, such as SEMA3A, SEMA3C and SEMA3E. Plays an important role in cell-cell signaling, and in regulating the migration of a wide spectrum of cell types. Regulates the migration of thymocytes in the medulla. Regulates endothelial cell migration. Plays an important role in ensuring the specificity of synapse formation. Required for…
ENSG00000196116.7	TDRD7	chr9	97411950	97496125	-1.46554	3.61e-11	7.05209	5.56435	5.86753	8.21818	8.25559	8.71957	Tudor domain-containing protein 7 (PCTAIRE2-binding protein) (Tudor repeat associator with PCTAIRE-2) (Trap)	SUBCELLULAR LOCATION: Cytoplasm {ECO:0000269|PubMed:21436445}. Note=Localizes to cytoplasmic RNA granules. Present in chromatoid body (CB) of spermatids (mammalian counterpart of germplasm, pole plasm or polar granules in Drosophila germ cells), also named processing bodies (P-bodies) in somatic cells. Detected in the multilobular cytoplasmic CBs (also called intermitochondrial cementin) in pachy…	FUNCTION: Component of specific cytoplasmic RNA granules involved in post-transcriptional regulation of specific genes: probably acts by binding to specific mRNAs and regulating their translation. Required for lens transparency during lens development, by regulating translation of genes such as CRYBB3 and HSPB1 in the developing lens. Also required during spermatogenesis. {ECO:0000269|PubMed:2143…
ENSG00000128242.12	GAL3ST1	chr22	30554635	30574587	-1.45817	0.000158583	4.4012	4.4012	4.3322	6.31812	7.16542	7.19848	Galactosylceramide sulfotransferase (GalCer sulfotransferase) (EC 2.8.2.11) (3'-phosphoadenosine-5'-phosphosulfate:GalCer sulfotransferase) (3'-phosphoadenylylsulfate:galactosylceramide 3'-sulfotransferase) (Cerebroside sulfotransferase)	SUBCELLULAR LOCATION: Golgi apparatus membrane {ECO:0000250}; Single-pass type II membrane protein {ECO:0000250}.	FUNCTION: Catalyzes the sulfation of membrane glycolipids. Seems to prefer beta-glycosides at the non-reducing termini of sugar chains attached to a lipid moiety. Catalyzes the synthesis of galactosylceramide sulfate (sulfatide), a major lipid component of the myelin sheath and of monogalactosylalkylacylglycerol sulfate (seminolipid), present in spermatocytes (By similarity). Also acts on lactosy…
ENSG00000168062.9	BATF2	chr11	64987943	64997045	-1.44547	1.92e-05	5.07754	4.46574	4.2581	6.55683	6.71703	7.50279	Basic leucine zipper transcriptional factor ATF-like 2 (B-ATF-2) (Suppressor of AP-1 regulated by IFN) (SARI)	SUBCELLULAR LOCATION: Nucleus {ECO:0000255|PROSITE-ProRule:PRU00978}.	FUNCTION: AP-1 family transcription factor that controls the differentiation of lineage-specific cells in the immune system. Following infection, participates in the differentiation of CD8(+) thymic conventional dendritic cells in the immune system. Acts via the formation of a heterodimer with JUN family proteins that recognizes and binds DNA sequence 5'-TGA[CG]TCA-3' and regulates expression of …
ENSG00000157601.13	MX1	chr21	41420304	41459214	-1.42569	9.63e-05	4.58352	2.79176	3.19722	5.67283	5.91998	6.35659	Interferon-induced GTP-binding protein Mx1 (Fragment)	null	null
ENSG00000138642.14	HERC6	chr4	88378739	88443111	-1.41398	2.11e-09	6.70044	5.51086	5.45435	7.78446	7.98934	8.49276	Probable E3 ubiquitin-protein ligase HERC6 (EC 2.3.2.26) (HECT domain and RCC1-like domain-containing protein 6) (HECT-type E3 ubiquitin transferase HERC6)	SUBCELLULAR LOCATION: Cytoplasm, cytosol {ECO:0000269|PubMed:15676274}.	FUNCTION: E3 ubiquitin-protein ligase which accepts ubiquitin from an E2 ubiquitin-conjugating enzyme in the form of a thioester and then directly transfers the ubiquitin to targeted substrates. {ECO:0000250}.
ENSG00000167757.13	KLK11	chr19	51022216	51028039	-1.40553	0.000353689	4.3673	3.30259	2.60944	5.85981	5.58497	6.26269	Kallikrein-11 (Fragment)	null	null
ENSG00000169621.9	APLF	chr2	68467561	68655862	-1.39944	0.00148327	3.3979	3.19722	2.38629	5.7185	5.26268	5.77068	Aprataxin and PNK-like factor (EC 4.2.99.18) (Apurinic-apyrimidinic endonuclease APLF) (PNK and APTX-like FHA domain-containing protein) (XRCC1-interacting protein 1)	SUBCELLULAR LOCATION: Nucleus {ECO:0000269|PubMed:17353262, ECO:0000269|PubMed:17396150, ECO:0000269|PubMed:17507382}. Chromosome {ECO:0000269|PubMed:18172500, ECO:0000269|PubMed:18474613, ECO:0000269|PubMed:21211721}. Cytoplasm, cytosol {ECO:0000269|PubMed:17353262}. Note=Localizes to DNA damage sites (PubMed:18474613, PubMed:18172500, PubMed:21211721). Accumulates at single-strand breaks and do…	FUNCTION: Nuclease involved in single-strand and double-strand DNA break repair (PubMed:17353262, PubMed:17396150). Recruited to sites of DNA damage through interaction with poly(ADP-ribose), a polymeric post-translational modification synthesized transiently at sites of chromosomal damage to accelerate DNA strand break repair reactions (PubMed:17353262, PubMed:17396150, PubMed:21211721). Display…
ENSG00000114115.9	RBP1	chr3	139517434	139539829	-1.39673	1.42e-10	7.78897	6.54908	6.68698	9.00837	9.33519	9.17301	Retinol-binding protein 1 (Cellular retinol-binding protein) (CRBP) (Cellular retinol-binding protein I) (CRBP-I)	SUBCELLULAR LOCATION: Cytoplasm {ECO:0000305|PubMed:22665496}. Lipid droplet {ECO:0000269|PubMed:15632377}.	FUNCTION: Cytoplasmic retinol-binding protein (PubMed:22665496, PubMed:26900151, PubMed:28057518). Accepts retinol from the transport protein STRA6, and thereby contributes to retinol uptake, storage and retinoid homeostasis (PubMed:15632377, PubMed:22665496). {ECO:0000269|PubMed:15632377, ECO:0000269|PubMed:22665496, ECO:0000269|PubMed:26900151, ECO:0000269|PubMed:28057518}.
ENSG00000197191.4	CYSRT1	chr9	137224635	137226311	-1.37318	0.000724056	3.83321	3.3979	2.60944	5.36945	5.69135	6.12396	Cysteine-rich tail protein 1	null	null
ENSG00000167183.2	PRR15L	chr17	47951967	47957878	-1.35732	0.00224464	4.63759	1.69315	2.79176	5.5326	5.55388	6.44674	Proline-rich protein 15-like protein (Protein ATAD4)	null	null
ENSG00000186007.9	LEMD1	chr1	205381378	205457091	-1.35224	0.000285713	5.61512	5.55388	5.14313	7.85751	7.53379	8.08674	LEM domain-containing protein 1 (Cancer/testis antigen 50) (CT50) (LEM domain protein 1) (LEMP-1)	SUBCELLULAR LOCATION: Membrane {ECO:0000305}; Single-pass membrane protein {ECO:0000305}.	null
ENSG00000149212.11	SESN3	chr11	95165513	95232541	-1.34821	0.00010942	5.66344	5.35671	4.80666	7.17379	7.54247	8.07327	Sestrin-3	SUBCELLULAR LOCATION: Cytoplasm {ECO:0000305|PubMed:25263562}.	FUNCTION: May function as an intracellular leucine sensor that negatively regulates the TORC1 signaling pathway (PubMed:25263562). May also regulate the insulin-receptor signaling pathway through activation of TORC2 (By similarity). This metabolic regulator may also play a role in protection against oxidative and genotoxic stresses (By similarity). {ECO:0000250|UniProtKB:P58004, ECO:0000250|UniPr…
ENSG00000068079.7	IFI35	chr17	43006725	43014456	-1.32903	6.35e-05	6.30827	4.80666	5.2485	7.49375	7.15698	8.24922	Interferon-induced 35 kDa protein (IFP 35) (Ifi-35)	SUBCELLULAR LOCATION: Nucleus. Note=Nuclear following IFN treatment.	FUNCTION: Not yet known.
ENSG00000143365.17	RORC	chr1	151806071	151831872	-1.31618	0.0073559	2.09861	3.56495	2.60944	5.49981	5.54329	6.56452	Nuclear receptor ROR-gamma (Nuclear receptor RZR-gamma) (Nuclear receptor subfamily 1 group F member 3) (RAR-related orphan receptor C) (Retinoid-related orphan receptor-gamma)	SUBCELLULAR LOCATION: Nucleus {ECO:0000269|PubMed:26160376}.	FUNCTION: Nuclear receptor that binds DNA as a monomer to ROR response elements (RORE) containing a single core motif half-site 5'-AGGTCA-3' preceded by a short A-T-rich sequence. Key regulator of cellular differentiation, immunity, peripheral circadian rhythm as well as lipid, steroid, xenobiotics and glucose metabolism (PubMed:19381306, PubMed:19965867, PubMed:22789990, PubMed:26160376, PubMed:…
ENSG00000163131.10	CTSS	chr1	150730196	150765957	-1.31087	0.00541935	3.19722	2.09861	2.60944	4.95124	4.78419	5.74493	Cathepsin S (EC 3.4.22.27)	SUBCELLULAR LOCATION: Lysosome.	FUNCTION: Thiol protease. Key protease responsible for the removal of the invariant chain from MHC class II molecules. The bond-specificity of this proteinase is in part similar to the specificities of cathepsin L.
ENSG00000134716.9	CYP2J2	chr1	59893308	59926790	-1.30909	0.00842003	1.69315	2.38629	1.69315	4.68888	4.66356	5.30407	Cytochrome P450 2J2 (EC 1.14.14.-) (Albendazole monooxygenase (hydroxylating)) (EC 1.14.14.74) (Albendazole monooxygenase (sulfoxide-forming)) (EC 1.14.14.73) (Arachidonic acid epoxygenase) (CYPIIJ2)	SUBCELLULAR LOCATION: Endoplasmic reticulum membrane; Peripheral membrane protein. Microsome membrane; Peripheral membrane protein.	FUNCTION: Metabolizes arachidonic acid predominantly via a NADPH-dependent olefin epoxidation to all four regioisomeric cis-epoxyeicosatrienoic acids. One of the predominant enzymes responsible for the epoxidation of endogenous cardiac arachidonic acid pools (PubMed:8631948). Catalyzes the monooxygenation of a various compounds, such as danazol, amiodarone, terfenadine, astemizole, thioridazine, …
ENSG00000183709.7	IFNL2	chr19	39268514	39270092	-1.30361	0.00704148	1	0.001	0.001	3.99573	3.48491	5.17439	Interferon lambda-2 (IFN-lambda-2) (Cytokine Zcyto20) (Interleukin-28A) (IL-28A)	SUBCELLULAR LOCATION: Secreted {ECO:0000269|PubMed:12483210}.	FUNCTION: Cytokine with antiviral, antitumour and immunomodulatory activities. Plays a critical role in the antiviral host defense, predominantly in the epithelial tissues. Acts as a ligand for the heterodimeric class II cytokine receptor composed of IL10RB and IFNLR1, and receptor engagement leads to the activation of the JAK/STAT signaling pathway resulting in the expression of IFN-stimulated g…
ENSG00000124145.6	SDC4	chr20	45325288	45348424	-1.3004	1.1e-06	9.11223	8.4495	8.45991	10.4139	10.9152	11.1672	Syndecan-4 (SYND4) (Amphiglycan) (Ryudocan core protein)	SUBCELLULAR LOCATION: Isoform 1: Membrane {ECO:0000255}; Single-pass type I membrane protein {ECO:0000255}. Secreted {ECO:0000269|PubMed:9169435}. Note=Shedding of the ectodomain produces a soluble form. {ECO:0000269|PubMed:9169435}.; SUBCELLULAR LOCATION: Isoform 2: Secreted.	FUNCTION: Cell surface proteoglycan that bears heparan sulfate. Regulates exosome biogenesis in concert with SDCBP and PDCD6IP (PubMed:22660413). {ECO:0000269|PubMed:22660413}.
ENSG00000148346.11	LCN2	chr9	128149071	128153455	-1.29488	1.81e-06	6.39816	5.60517	5.91998	7.79571	8.16395	8.41818	Neutrophil gelatinase-associated lipocalin (NGAL) (25 kDa alpha-2-microglobulin-related subunit of MMP-9) (Lipocalin-2) (Oncogene 24p3) (Siderocalin) (p25)	SUBCELLULAR LOCATION: Secreted {ECO:0000269|PubMed:12453413, ECO:0000269|PubMed:27780864, ECO:0000269|PubMed:7683678}. Cytoplasmic granule lumen {ECO:0000269|PubMed:8298140}. Cytoplasmic vesicle lumen {ECO:0000269|PubMed:12453413}. Note=Upon binding to the SLC22A17 (24p3R) receptor, it is internalized (By similarity). Releases the bound iron in the acidic lumen of cytoplasmic vesicles (PubMed:124…	FUNCTION: Iron-trafficking protein involved in multiple processes such as apoptosis, innate immunity and renal development (PubMed:12453413, PubMed:27780864, PubMed:20581821). Binds iron through association with 2,5-dihydroxybenzoic acid (2,5-DHBA), a siderophore that shares structural similarities with bacterial enterobactin, and delivers or removes iron from the cell, depending on the context. …
ENSG00000162545.5	CAMK2N1	chr1	20482391	20486220	-1.29186	4.05e-06	6.67332	5.91998	5.97673	7.82655	8.4922	8.66388	Calcium/calmodulin-dependent protein kinase II inhibitor 1 (CaMKII inhibitory protein alpha) (CaMKIIN-alpha)	SUBCELLULAR LOCATION: Cell junction, synapse, synaptosome. Cell junction, synapse, postsynaptic cell membrane, postsynaptic density {ECO:0000250}.	FUNCTION: Potent and specific inhibitor of CaM-kinase II (CAMK2). {ECO:0000250, ECO:0000269|PubMed:18305109}.
ENSG00000162407.8	PLPP3	chr1	56494747	56645301	-1.28543	0.00116592	3.94444	3.56495	3.30259	5.5326	5.91265	6.1985	Phospholipid phosphatase 3 (EC 3.1.3.4) (Lipid phosphate phosphohydrolase 3) (PAP2-beta) (Phosphatidate phosphohydrolase type 2b) (Phosphatidic acid phosphatase 2b) (PAP-2b) (PAP2b) (Vascular endothelial growth factor and type I collagen-inducible protein) (VCIP)	SUBCELLULAR LOCATION: Golgi apparatus, trans-Golgi network membrane; Multi-pass membrane protein. Cell membrane; Multi-pass membrane protein.	FUNCTION: Catalyzes the conversion of phosphatidic acid (PA) to diacylglycerol (DG). In addition it hydrolyzes lysophosphatidic acid (LPA), ceramide-1-phosphate (C-1-P) and sphingosine-1-phosphate (S-1-P). The relative catalytic efficiency is LPA = PA > C-1-P > S-1-P. May be involved in cell adhesion and in cell-cell interactions.
ENSG00000079393.20	DUSP13	chr10	75094432	75109221	-1.28355	0.0114134	1.69315	1.69315	0.001	4.78419	4.13549	4.55535	Dual specificity protein phosphatase 13 isoform B (DUSP13B) (EC 3.1.3.16) (EC 3.1.3.48) (Dual specificity phosphatase SKRP4) (Testis- and skeletal-muscle-specific DSP)	null	FUNCTION: Dual specificity phosphatase that dephosphorylates MAPK8/JNK and MAPK14/p38, but not MAPK1/ERK2, in vitro. Exhibits intrinsic phosphatase activity towards both phospho-seryl/threonyl and -tyrosyl residues, with similar specific activities in vitro. {ECO:0000269|PubMed:21360282}.
ENSG00000163975.11	MELTF	chr3	196988621	197029816	-1.25255	1.02e-05	7.84162	6.99396	6.84064	8.74544	9.46632	9.75998	Melanotransferrin (Melanoma-associated antigen p97) (CD antigen CD228)	SUBCELLULAR LOCATION: Isoform 1: Cell membrane; Lipid-anchor, GPI-anchor.	FUNCTION: Involved in iron cellular uptake. Seems to be internalized and then recycled back to the cell membrane. Binds a single atom of iron per subunit. Could also bind zinc. {ECO:0000269|PubMed:7556058}.
ENSG00000174428.16	GTF2IRD2B	chr7	75092573	75149817	-1.25223	1.48e-05	5.79579	3.94444	4.71357	6.77144	7.04737	7.1717	General transcription factor II-I repeat domain-containing protein 2B (GTF2I repeat domain-containing protein 2B) (Transcription factor GTF2IRD2-beta)	SUBCELLULAR LOCATION: Nucleus.	null
ENSG00000182578.13	CSF1R	chr5	150053291	150113372	-1.24743	0.00364924	3.83321	3.07944	2.60944	5.15888	5.41884	5.8828	Macrophage colony-stimulating factor 1 receptor (CSF-1 receptor) (CSF-1-R) (CSF-1R) (M-CSF-R) (EC 2.7.10.1) (Proto-oncogene c-Fms) (CD antigen CD115)	SUBCELLULAR LOCATION: Cell membrane; Single-pass type I membrane protein.	FUNCTION: Tyrosine-protein kinase that acts as cell-surface receptor for CSF1 and IL34 and plays an essential role in the regulation of survival, proliferation and differentiation of hematopoietic precursor cells, especially mononuclear phagocytes, such as macrophages and monocytes. Promotes the release of proinflammatory chemokines in response to IL34 and CSF1, and thereby plays an important rol…
ENSG00000125775.14	SDCBP2	chr20	1309909	1329239	-1.24623	0.00312007	3.77259	3.07944	3.19722	5.41884	5.41884	5.98361	Syntenin-2 (Similar to TACIP18) (SITAC) (Syndecan-binding protein 2)	SUBCELLULAR LOCATION: Cytoplasm {ECO:0000269|PubMed:15961997}. Nucleus, nucleolus {ECO:0000269|PubMed:15961997, ECO:0000269|PubMed:23300061}. Nucleus, nucleoplasm {ECO:0000269|PubMed:23300061}. Cell membrane {ECO:0000269|PubMed:15961997}. Nucleus speckle {ECO:0000269|PubMed:15961997}. Note=Associates with intracellular membranes and enriched in the apical region of the cell and in intracellular c…	FUNCTION: Binds phosphatidylinositol 4,5-bisphosphate (PIP2). May play a role in the organization of nuclear PIP2, cell division and cell survival (PubMed:15961997). {ECO:0000269|PubMed:15961997}.
ENSG00000152763.16	WDR78	chr1	66812885	66924887	-1.24564	0.00102591	4.95124	3.19722	3.83321	6.36129	6.0626	6.273	WD repeat-containing protein 78	null	null
ENSG00000189060.5	H1F0	chr22	37805093	37807436	-1.24155	1.17e-07	9.79042	8.79482	9.01169	10.8118	11.3323	11.6382	Histone H1.0 (Histone H1') (Histone H1(0)) [Cleaved into: Histone H1.0, N-terminally processed]	SUBCELLULAR LOCATION: Nucleus {ECO:0000255|PROSITE-ProRule:PRU00837, ECO:0000269|PubMed:18993075}. Chromosome {ECO:0000255|PROSITE-ProRule:PRU00837, ECO:0000269|PubMed:18993075}. Note=The RNA edited version has been localized to nuclear speckles. During mitosis, it appears in the vicinity of condensed chromosomes.	FUNCTION: Histones H1 are necessary for the condensation of nucleosome chains into higher-order structures. The H1F0 histones are found in cells that are in terminal stages of differentiation or that have low rates of cell division.
ENSG00000185250.15	PPIL6	chr6	109390215	109441171	-1.24123	0.00139312	4.3673	3.48491	2.94591	5.75359	5.7185	6.07517	Probable inactive peptidyl-prolyl cis-trans isomerase-like 6 (PPIase) (Cyclophilin-like protein PPIL6) (Rotamase PPIL6)	null	FUNCTION: Probable inactive PPIase with no peptidyl-prolyl cis-trans isomerase activity. {ECO:0000269|PubMed:20676357}.
ENSG00000213417.3	KRTAP2-4	chr17	41065116	41065879	-1.23967	0.00794365	3.56495	2.94591	1.69315	5.15888	5.04305	5.60517	Keratin-associated protein 2-4 (High sulfur keratin-associated protein 2.4) (Keratin-associated protein 2.4)	null	FUNCTION: In the hair cortex, hair keratin intermediate filaments are embedded in an interfilamentous matrix, consisting of hair keratin-associated proteins (KRTAP), which are essential for the formation of a rigid and resistant hair shaft through their extensive disulfide bond cross-linking with abundant cysteine residues of hair keratins. The matrix proteins include the high-sulfur and high-gly…
ENSG00000120217.13	CD274	chr9	5450503	5470566	-1.23826	0.000301903	4.82864	3.89037	3.94444	6.16479	6.1358	6.75257	Programmed cell death 1 ligand 1 (PD-L1) (PDCD1 ligand 1) (Programmed death ligand 1) (hPD-L1) (B7 homolog 1) (B7-H1) (CD antigen CD274)	SUBCELLULAR LOCATION: Cell membrane {ECO:0000269|PubMed:28813410, ECO:0000269|PubMed:28813417}; Single-pass type I membrane protein {ECO:0000255}. Early endosome membrane {ECO:0000269|PubMed:28813417}; Single-pass type I membrane protein {ECO:0000255}. Recycling endosome membrane {ECO:0000269|PubMed:28813417}; Single-pass type I membrane protein {ECO:0000255}. Note=Associates with CMTM6 at recycl…	FUNCTION: Plays a critical role in induction and maintenance of immune tolerance to self (PubMed:11015443, PubMed:28813417, PubMed:28813410). As a ligand for the inhibitory receptor PDCD1/PD-1, modulates the activation threshold of T-cells and limits T-cell effector response (PubMed:11015443, PubMed:28813417, PubMed:28813410). Through a yet unknown activating receptor, may costimulate T-cell subs…
ENSG00000166750.9	SLFN5	chr17	35243036	35273655	-1.22853	6.86e-05	7.54247	6.57595	6.50939	8.31655	8.96311	9.55699	Schlafen family member 5	null	FUNCTION: May have a role in hematopoietic cell differentiation. {ECO:0000250}.
ENSG00000124104.18	SNX21	chr20	45833810	45843275	-1.22746	8.77e-06	5.99721	4.73767	5.11087	6.89164	7.40192	7.76157	Sorting nexin-21 (Sorting nexin L) (SNX-L)	SUBCELLULAR LOCATION: Cytoplasmic vesicle membrane {ECO:0000250|UniProtKB:Q3UR97}; Peripheral membrane protein {ECO:0000250}; Cytoplasmic side {ECO:0000250}. Early endosome membrane {ECO:0000250|UniProtKB:Q3UR97}; Peripheral membrane protein {ECO:0000250|UniProtKB:Q3UR97}; Cytoplasmic side {ECO:0000250|UniProtKB:Q3UR97}.	FUNCTION: Binds to membranes enriched in phosphatidylinositol 3-phosphate (PtdIns(P3)) and phosphatidylinositol 4,5-bisphosphate. May be involved in several stages of intracellular trafficking. {ECO:0000250|UniProtKB:Q3UR97}.
ENSG00000104808.7	DHDH	chr19	48933682	48944969	-1.22271	8.26e-05	5.41884	4.2581	4.4012	6.78383	6.56834	6.99645	Trans-1,2-dihydrobenzene-1,2-diol dehydrogenase (EC 1.3.1.20) (D-xylose 1-dehydrogenase) (D-xylose-NADP dehydrogenase) (EC 1.1.1.179) (Dimeric dihydrodiol dehydrogenase) (Hum2DD)	null	null
ENSG00000104267.9	CA2	chr8	85463852	85481493	-1.21895	0.0191808	4.55535	4.91202	3.3979	7.53524	7.53959	7.77651	Carbonic anhydrase 2 (EC 4.2.1.1) (Carbonate dehydratase II) (Carbonic anhydrase C) (CAC) (Carbonic anhydrase II) (CA-II)	SUBCELLULAR LOCATION: Cytoplasm {ECO:0000269|PubMed:15990874}. Cell membrane {ECO:0000269|PubMed:15990874}. Note=Colocalized with SLC26A6 at the surface of the cell membrane in order to form a bicarbonate transport metabolon. Displaced from the cytosolic surface of the cell membrane by PKC in phorbol myristate acetate (PMA)-induced cells.	FUNCTION: Essential for bone resorption and osteoclast differentiation (By similarity). Reversible hydration of carbon dioxide. Can hydrate cyanamide to urea. Involved in the regulation of fluid secretion into the anterior chamber of the eye. Contributes to intracellular pH regulation in the duodenal upper villous epithelium during proton-coupled peptide absorption. Stimulates the chloride-bicarb…
ENSG00000188549.12	C15orf52	chr15	40331452	40340967	-1.21441	2.82e-06	6.78074	5.30407	5.43082	7.59167	7.79122	8.33106	null	null	null
ENSG00000139364.10	TMEM132B	chr12	125186836	125662377	-1.21406	0.00870945	4.29584	4.3673	3.48491	5.59512	6.69036	7.05209	Transmembrane protein 132B	SUBCELLULAR LOCATION: Membrane {ECO:0000305}; Single-pass type I membrane protein {ECO:0000305}.	null
ENSG00000142910.15	TINAGL1	chr1	31576485	31587686	-1.20119	5.37e-05	7.52503	6.96615	6.72685	8.79441	9.39072	9.35609	Tubulointerstitial nephritis antigen-like (Glucocorticoid-inducible protein 5) (Oxidized LDL-responsive gene 2 protein) (OLRG-2) (Tubulointerstitial nephritis antigen-related protein) (TIN Ag-related protein) (TIN-Ag-RP)	SUBCELLULAR LOCATION: Secreted {ECO:0000269|PubMed:10799322, ECO:0000269|PubMed:11170462}.	FUNCTION: May be implicated in the adrenocortical zonation and in mechanisms for repressing the CYP11B1 gene expression in adrenocortical cells. This is a non catalytic peptidase C1 family protein (By similarity). {ECO:0000250}.
ENSG00000116285.12	ERRFI1	chr1	8004404	8026308	-1.18972	1.35e-08	10.7875	9.71899	10.041	12.0236	12.1288	12.4463	ERBB receptor feedback inhibitor 1 (Mitogen-inducible gene 6 protein) (MIG-6)	SUBCELLULAR LOCATION: Cytoplasm {ECO:0000269|PubMed:7641805}. Cell membrane {ECO:0000250}; Peripheral membrane protein {ECO:0000250}; Cytoplasmic side {ECO:0000250}. Nucleus {ECO:0000250}. Note=Associated with the plasma membrane of basal skin keratinocytes. Translocates into the nucleus of differentiating suprabasal keratinocytes (By similarity). {ECO:0000250}.	FUNCTION: Negative regulator of EGFR signaling in skin morphogenesis. Acts as a negative regulator for several EGFR family members, including ERBB2, ERBB3 and ERBB4. Inhibits EGFR catalytic activity by interfering with its dimerization. Inhibits autophosphorylation of EGFR, ERBB2 and ERBB4. Important for normal keratinocyte proliferation and differentiation. Plays a role in modulating the respons…
ENSG00000160284.14	SPATC1L	chr21	46161148	46184476	-1.1886	0.0219494	2.60944	2.38629	1.69315	4.52636	4.49651	5.46591	Speriolin-like protein (Spermatogenesis and centriole-associated protein 1-like protein)	null	null
ENSG00000198133.8	TMEM229B	chr14	67447084	67533739	-1.18565	0.00447429	4.4012	4.17805	3.89037	5.79579	6.37064	6.92693	Transmembrane protein 229B	SUBCELLULAR LOCATION: Membrane {ECO:0000305}; Multi-pass membrane protein {ECO:0000305}.	null
ENSG00000130363.11	RSPH3	chr6	158972871	159000187	-1.18193	3.63e-06	8.18311	7.1506	7.18826	8.98616	9.66406	9.91193	Radial spoke head protein 3 homolog (A-kinase anchor protein RSPH3) (Radial spoke head-like protein 2)	SUBCELLULAR LOCATION: Cytoplasm, cytoskeleton, cilium axoneme {ECO:0000250|UniProtKB:P12759}. Cell projection, cilium {ECO:0000269|PubMed:27120127}.	FUNCTION: Functions as a protein kinase A-anchoring protein that scaffolds the cAMP-dependent protein kinase holoenzyme. May serve as a point of convergence for MAPK and PKA signaling in cilia. {ECO:0000269|PubMed:19684019}.
ENSG00000123609.10	NMI	chr2	151270465	151290057	-1.17703	0.000457884	6.40268	4.3322	4.71357	7.10702	7.20254	7.68711	N-myc-interactor (Nmi) (N-myc and STAT interactor)	SUBCELLULAR LOCATION: Cytoplasm.	FUNCTION: May be involved in augmenting coactivator protein recruitment to a group of sequence-specific transcription factors. Augments cytokine-mediated STAT transcription. Enhances CBP/p300 coactivator protein recruitment to STAT1 and STAT5.
ENSG00000128564.6	VGF	chr7	101162509	101165593	-1.17588	5.95e-05	6.97889	5.89784	6.14166	7.73697	8.51098	8.82883	Neurosecretory protein VGF [Cleaved into: Neuroendocrine regulatory peptide-1 (NERP-1); Neuroendocrine regulatory peptide-2 (NERP-2); VGF-derived peptide TLQP-21; VGF-derived peptide TLQP-62; Antimicrobial peptide VGF[554-577]]	SUBCELLULAR LOCATION: Neurosecretory protein VGF: Secreted {ECO:0000269|PubMed:19194657}. Cytoplasmic vesicle, secretory vesicle {ECO:0000269|PubMed:19194657}. Note=Stored in secretory vesicles and then secreted, NERP peptides colocalize with vasopressin in the storage granules of hypothalamus.	FUNCTION: Neurosecretory protein VGF: Secreted polyprotein that is packaged and proteolytically processed by prohormone convertases PCSK1 and PCSK2 in a cell-type-specific manner (By similarity). VGF and peptides derived from its processing play many roles in neurogenesis and neuroplasticity associated with learning, memory, depression and chronic pain (By similarity). {ECO:0000250|UniProtKB:P201…
ENSG00000143320.8	CRABP2	chr1	156699606	156705816	-1.1754	3.63e-06	9.15565	7.93147	8.42417	10.5346	10.3949	10.6461	Cellular retinoic acid-binding protein 2 (Cellular retinoic acid-binding protein II) (CRABP-II)	SUBCELLULAR LOCATION: Cytoplasm. Endoplasmic reticulum. Nucleus. Note=Upon ligand binding, a conformation change exposes a nuclear localization motif and the protein is transported into the nucleus.	FUNCTION: Transports retinoic acid to the nucleus. Regulates the access of retinoic acid to the nuclear retinoic acid receptors.
ENSG00000122877.15	EGR2	chr10	62811996	62919900	-1.17385	0.0148903	3.30259	3.19722	2.09861	5.18965	5.21951	5.49981	E3 SUMO-protein ligase EGR2 (EC 2.3.2.-) (AT591) (E3 SUMO-protein transferase ERG2) (Early growth response protein 2) (EGR-2) (Zinc finger protein Krox-20)	SUBCELLULAR LOCATION: Nucleus.	FUNCTION: Sequence-specific DNA-binding transcription factor. Binds to two specific DNA sites located in the promoter region of HOXA4. {ECO:0000269|PubMed:21836637}.; FUNCTION: E3 SUMO-protein ligase helping SUMO1 conjugation to its coregulators NAB1 and NAB2, whose sumoylation down-regulates EGR2 own transcriptional activity. {ECO:0000269|PubMed:21836637}.
ENSG00000163739.4	CXCL1	chr4	73869393	73871242	-1.16457	0.00243983	4.73767	3.77259	3.83321	6.22036	5.83628	6.56068	Growth-regulated alpha protein (C-X-C motif chemokine 1) (GRO-alpha(1-73)) (Melanoma growth stimulatory activity) (MGSA) (Neutrophil-activating protein 3) (NAP-3) [Cleaved into: GRO-alpha(4-73); GRO-alpha(5-73); GRO-alpha(6-73)]	SUBCELLULAR LOCATION: Secreted.	FUNCTION: Has chemotactic activity for neutrophils. May play a role in inflammation and exerts its effects on endothelial cells in an autocrine fashion. In vitro, the processed forms GRO-alpha(4-73), GRO-alpha(5-73) and GRO-alpha(6-73) show a 30-fold higher chemotactic activity. {ECO:0000269|PubMed:10095777}.
ENSG00000158887.15	MPZ	chr1	161304735	161309972	-1.16157	0.00355553	4.52636	3.30259	3.30259	5.61512	5.63473	6.31321	Myelin protein P0 (Fragment)	null	null
ENSG00000119004.15	CYP20A1	chr2	203238940	203305611	-1.16083	0.000471347	5.18965	3.83321	3.63906	6.1299	6.32788	6.57215	Cytochrome P450 20A1 (EC 1.14.-.-)	SUBCELLULAR LOCATION: Membrane {ECO:0000305}; Single-pass membrane protein {ECO:0000305}.	null
ENSG00000176597.11	B3GNT5	chr3	183253244	183298504	-1.15805	2.13e-09	8.10743	6.93489	7.16121	9.21555	9.40201	9.51439	Lactosylceramide 1,3-N-acetyl-beta-D-glucosaminyltransferase (EC 2.4.1.206) (Lactotriaosylceramide synthase) (Lc(3)Cer synthase) (Lc3 synthase) (UDP-GlcNAc:beta-Gal beta-1,3-N-acetylglucosaminyltransferase 5) (BGnT-5) (Beta-1,3-Gn-T5) (Beta-1,3-N-acetylglucosaminyltransferase 5) (Beta3Gn-T5)	SUBCELLULAR LOCATION: Golgi apparatus membrane {ECO:0000250}; Single-pass type II membrane protein {ECO:0000250}.	FUNCTION: Beta-1,3-N-acetylglucosaminyltransferase that plays a key role in the synthesis of lacto- or neolacto-series carbohydrate chains on glycolipids, notably by participating in biosynthesis of HNK-1 and Lewis X carbohydrate structures. Has strong activity toward lactosylceramide (LacCer) and neolactotetraosylceramide (nLc(4)Cer; paragloboside), resulting in the synthesis of Lc(3)Cer and neo…
ENSG00000130813.17	C19orf66	chr19	10086122	10093252	-1.15409	5.12e-05	5.94876	4.78419	5.06044	7.09357	7.04973	7.68211	Chromosome 19 open reading frame 66 (Fragment)	null	null
ENSG00000177054.13	ZDHHC13	chr11	19117099	19176422	-1.14806	0.00010942	7.35263	5.5326	5.82831	8.16627	8.07581	8.65728	Palmitoyltransferase ZDHHC13 (EC 2.3.1.225) (Huntingtin-interacting protein 14-related protein) (HIP14-related protein) (Huntingtin-interacting protein HIP3RP) (Putative MAPK-activating protein PM03) (Putative NF-kappa-B-activating protein 209) (Zinc finger DHHC domain-containing protein 13) (DHHC-13)	SUBCELLULAR LOCATION: Golgi apparatus membrane {ECO:0000250|UniProtKB:Q9CWU2}; Multi-pass membrane protein {ECO:0000255}. Cytoplasmic vesicle membrane {ECO:0000250|UniProtKB:Q9CWU2}; Multi-pass membrane protein {ECO:0000255}. Note=Low extracellular Mg(2+) induces increase in Golgi and in post-Golgi vesicles. {ECO:0000250|UniProtKB:Q9CWU2}.	FUNCTION: Palmitoyltransferase for HTT and GAD2. May play a role in Mg(2+) transport. {ECO:0000250|UniProtKB:Q9CWU2}.
ENSG00000235169.7	SMIM1	chr1	3772788	3775982	-1.13953	0.00261987	4.55535	3.77259	3.63906	5.93447	5.85981	6.40717	Small integral membrane protein 1 (Vel blood group antigen)	SUBCELLULAR LOCATION: Cell membrane {ECO:0000269|PubMed:26452714}; Single-pass type II membrane protein {ECO:0000269|PubMed:26452714}.	FUNCTION: Regulator of red blood cell formation. {ECO:0000250|UniProtKB:B3DHH5}.
ENSG00000147676.13	MAL2	chr8	119165034	119245673	-1.13885	5.47e-07	9.42024	7.97354	8.48268	10.5352	10.5	10.788	Protein MAL2	null	null
ENSG00000002587.9	HS3ST1	chr4	11393150	11429765	-1.13746	1.09e-08	8.51098	7.34914	7.61473	9.44891	9.8771	10.0396	Heparan sulfate glucosamine 3-O-sulfotransferase 1 (EC 2.8.2.23) (Heparan sulfate D-glucosaminyl 3-O-sulfotransferase 1) (3-OST-1) (Heparan sulfate 3-O-sulfotransferase 1) (h3-OST-1)	SUBCELLULAR LOCATION: Golgi apparatus lumen {ECO:0000305}.	FUNCTION: Sulfotransferase that utilizes 3'-phospho-5'-adenylyl sulfate (PAPS) to catalyze the transfer of a sulfo group to position 3 of glucosamine residues in heparan. Catalyzes the rate limiting step in the biosynthesis of heparan sulfate (HSact). This modification is a crucial step in the biosynthesis of anticoagulant heparan sulfate as it completes the structure of the antithrombin pentasac…
ENSG00000127415.12	IDUA	chr4	986997	1004506	-1.13621	0.000351473	5.75359	4.55535	4.3673	6.85793	6.66643	7.27288	Alpha-L-iduronidase (EC 3.2.1.76)	SUBCELLULAR LOCATION: Lysosome.	null
ENSG00000143217.8	NECTIN4	chr1	161070995	161089599	-1.13251	0.000380187	5.29046	3.99573	4.3673	6.273	6.46806	6.99645	Nectin-4 (Ig superfamily receptor LNIR) (Nectin cell adhesion molecule 4) (Poliovirus receptor-related protein 4) [Cleaved into: Processed poliovirus receptor-related protein 4]	SUBCELLULAR LOCATION: Cell membrane {ECO:0000305}; Single-pass type I membrane protein {ECO:0000305}. Cell junction, adherens junction {ECO:0000269|PubMed:11544254}. Note=Colocalizes with AFDN at cadherin-based adherens junctions (PubMed:11544254).; SUBCELLULAR LOCATION: Processed poliovirus receptor-related protein 4: Secreted {ECO:0000269|PubMed:15784625}. Note=The secreted form is found in bre…	FUNCTION: Seems to be involved in cell adhesion through trans-homophilic and -heterophilic interactions, the latter including specifically interactions with NECTIN1. Does not act as receptor for alpha-herpesvirus entry into cells.; FUNCTION: (Microbial infection) Acts as a receptor for measles virus. {ECO:0000269|PubMed:22048310, ECO:0000269|PubMed:23202587}.
ENSG00000175906.4	ARL4D	chr17	43398959	43401137	-1.1248	3.69e-05	6.22036	5.44265	5.17439	7.35437	7.69084	7.81344	ADP-ribosylation factor-like protein 4D (ADP-ribosylation factor-like protein 4L)	SUBCELLULAR LOCATION: Nucleus, nucleolus {ECO:0000250}. Cell membrane {ECO:0000269|PubMed:17398095}. Nucleus {ECO:0000269|PubMed:17398095}. Cytoplasm {ECO:0000269|PubMed:17398095}.	FUNCTION: Small GTP-binding protein which cycles between an inactive GDP-bound and an active GTP-bound form, and the rate of cycling is regulated by guanine nucleotide exchange factors (GEF) and GTPase-activating proteins (GAP). GTP-binding protein that does not act as an allosteric activator of the cholera toxin catalytic subunit. Recruits CYTH1, CYTH2, CYTH3 and CYTH4 to the plasma membrane in …
ENSG00000109321.10	AREG	chr4	74445134	74455009	-1.12203	8.45e-05	10.0975	9.31214	9.2769	11.6263	11.3755	11.6786	Amphiregulin (AR) (Colorectum cell-derived growth factor) (CRDGF)	SUBCELLULAR LOCATION: Membrane; Single-pass membrane protein.	FUNCTION: Ligand of the EGF receptor/EGFR. Autocrine growth factor as well as a mitogen for a broad range of target cells including astrocytes, Schwann cells and fibroblasts.
ENSG00000103534.16	TMC5	chr16	19410496	19499113	-1.11675	2.77e-05	6.95842	5.91998	5.86753	7.72623	8.29845	8.63434	Transmembrane channel-like protein 5	SUBCELLULAR LOCATION: Membrane {ECO:0000305}; Multi-pass membrane protein {ECO:0000305}.	FUNCTION: Probable ion channel. {ECO:0000250}.
ENSG00000165507.8	C10orf10	chr10	44970981	44978810	-1.11203	0.0051702	6.21494	6.03044	5.91265	7.85013	7.91274	8.80425	null	null	null
ENSG00000121858.10	TNFSF10	chr3	172505508	172523507	-1.10381	0.0443846	2.09861	2.09861	0.001	4.63759	3.70805	5.06044	Tumor necrosis factor ligand superfamily member 10 (Apo-2 ligand) (Apo-2L) (TNF-related apoptosis-inducing ligand) (Protein TRAIL) (CD antigen CD253)	SUBCELLULAR LOCATION: Cell membrane {ECO:0000269|PubMed:14609566}; Single-pass type II membrane protein {ECO:0000305}. Secreted {ECO:0000269|PubMed:14609566}. Note=Exists both as membrane-bound and soluble form. {ECO:0000269|PubMed:14609566}.	FUNCTION: Cytokine that binds to TNFRSF10A/TRAILR1, TNFRSF10B/TRAILR2, TNFRSF10C/TRAILR3, TNFRSF10D/TRAILR4 and possibly also to TNFRSF11B/OPG (PubMed:26457518, PubMed:10549288). Induces apoptosis. Its activity may be modulated by binding to the decoy receptors TNFRSF10C/TRAILR3, TNFRSF10D/TRAILR4 and TNFRSF11B/OPG that cannot induce apoptosis. {ECO:0000269|PubMed:10549288, ECO:0000269|PubMed:264…
ENSG00000136231.13	IGF2BP3	chr7	23310209	23470467	-1.1016	1.06e-05	7.9976	7.17794	7.04025	9.08178	9.32797	9.73101	Insulin-like growth factor 2 mRNA-binding protein 3 (IGF2 mRNA-binding protein 3) (IMP-3) (IGF-II mRNA-binding protein 3) (KH domain-containing protein overexpressed in cancer) (hKOC) (VICKZ family member 3)	SUBCELLULAR LOCATION: Nucleus. Cytoplasm. Note=Found in lamellipodia of the leading edge, in the perinuclear region, and beneath the plasma membrane. The subcytoplasmic localization is cell specific and regulated by cell contact and growth. Localized at the connecting piece and the tail of the spermatozoa. Colocalized with CD44 mRNA in RNP granules. In response to cellular stress, such as oxidati…	FUNCTION: RNA-binding factor that may recruit target transcripts to cytoplasmic protein-RNA complexes (mRNPs). This transcript 'caging' into mRNPs allows mRNA transport and transient storage. It also modulates the rate and location at which target transcripts encounter the translational apparatus and shields them from endonuclease attacks or microRNA-mediated degradation. Binds to the 3'-UTR of C…
ENSG00000171843.15	MLLT3	chr9	20341665	20622543	-1.09948	0.00539914	4.46574	3.99573	3.77259	6.05625	6.22575	6.17048	Protein AF-9 (ALL1-fused gene from chromosome 9 protein) (Myeloid/lymphoid or mixed-lineage leukemia translocated to chromosome 3 protein) (YEATS domain-containing protein 3)	SUBCELLULAR LOCATION: Nucleus {ECO:0000255|PROSITE-ProRule:PRU00376, ECO:0000269|PubMed:27105114}. Chromosome {ECO:0000269|PubMed:25417107, ECO:0000269|PubMed:27105114}. Note=Colocalizes with acylated histone H3 (PubMed:25417107, PubMed:27105114). Colocalizes with histone H3 crotonylated at 'Lys-18' (H3K18cr) (PubMed:27105114). {ECO:0000269|PubMed:25417107, ECO:0000269|PubMed:27105114}.	FUNCTION: Chromatin reader component of the super elongation complex (SEC), a complex required to increase the catalytic rate of RNA polymerase II transcription by suppressing transient pausing by the polymerase at multiple sites along the DNA (PubMed:20159561, PubMed:20471948, PubMed:25417107, PubMed:27105114, PubMed:27545619). Specifically recognizes and binds acylated histone H3, with a marked…
ENSG00000100097.11	LGALS1	chr22	37675608	37679806	-1.09727	1.39e-05	9.18758	8.33694	8.43956	10.5782	10.5078	10.779	Galectin-1	null	null
ENSG00000162426.14	SLC45A1	chr1	8317826	8344167	-1.09515	4.37e-05	6.42053	5.49981	5.49981	7.33328	7.91672	8.04578	Proton-associated sugar transporter A (PAST-A) (Deleted in neuroblastoma 5 protein) (DNb-5) (Solute carrier family 45 member 1)	SUBCELLULAR LOCATION: Membrane {ECO:0000269|PubMed:28434495}; Multi-pass membrane protein {ECO:0000255}.	FUNCTION: Proton-associated glucose transporter in the brain. {ECO:0000250|UniProtKB:Q8K4S3, ECO:0000269|PubMed:28434495}.
ENSG00000205220.11	PSMB10	chr16	67934502	67937087	-1.09498	0.00340434	4.8712	3.83321	3.99573	6.15906	5.94164	6.65249	Proteasome subunit beta type-10 (EC 3.4.25.1) (Low molecular mass protein 10) (Macropain subunit MECl-1) (Multicatalytic endopeptidase complex subunit MECl-1) (Proteasome MECl-1) (Proteasome subunit beta-2i)	SUBCELLULAR LOCATION: Cytoplasm {ECO:0000255|PROSITE-ProRule:PRU00809}. Nucleus {ECO:0000250}.	FUNCTION: The proteasome is a multicatalytic proteinase complex which is characterized by its ability to cleave peptides with Arg, Phe, Tyr, Leu, and Glu adjacent to the leaving group at neutral or slightly basic pH. The proteasome has an ATP-dependent proteolytic activity. This subunit is involved in antigen processing to generate class I binding peptides.
ENSG00000163536.12	SERPINI1	chr3	167735243	167825568	-1.09487	0.000504629	5.64439	4.7612	4.58352	6.95324	6.77455	7.22654	Neuroserpin (Peptidase inhibitor 12) (PI-12) (Serpin I1)	SUBCELLULAR LOCATION: Secreted {ECO:0000269|PubMed:17040209}. Cytoplasmic vesicle, secretory vesicle lumen {ECO:0000305|PubMed:17040209}. Perikaryon {ECO:0000269|PubMed:17040209}.	FUNCTION: Serine protease inhibitor that inhibits plasminogen activators and plasmin but not thrombin (PubMed:9442076, PubMed:26329378, PubMed:19265707, PubMed:19285087, PubMed:11880376). May be involved in the formation or reorganization of synaptic connections as well as for synaptic plasticity in the adult nervous system. May protect neurons from cell damage by tissue-type plasminogen activato…
ENSG00000114416.17	FXR1	chr3	180868141	180982753	-1.07986	4.87e-06	9.08795	8.21598	8.1285	10.0714	10.5068	10.7001	Fragile X mental retardation syndrome-related protein 1 (hFXR1p)	SUBCELLULAR LOCATION: Cytoplasm {ECO:0000269|PubMed:7781595}.	FUNCTION: RNA-binding protein required for embryonic and postnatal development of muscle tissue. May regulate intracellular transport and local translation of certain mRNAs (By similarity). {ECO:0000250}.
ENSG00000108759.3	KRT32	chr17	41459811	41467429	-1.07695	0.00206117	5.43082	4.21888	4.78419	6.89715	6.68698	6.84064	Keratin, type I cuticular Ha2 (Hair keratin, type I Ha2) (Keratin-32) (K32)	null	null
ENSG00000055332.16	EIF2AK2	chr2	37099210	37157065	-1.07435	0.000173113	9.31874	7.97073	7.97541	9.82937	10.3367	10.9101	Interferon-induced, double-stranded RNA-activated protein kinase (EC 2.7.11.1) (Eukaryotic translation initiation factor 2-alpha kinase 2) (eIF-2A protein kinase 2) (Interferon-inducible RNA-dependent protein kinase) (P1/eIF-2A protein kinase) (Protein kinase RNA-activated) (PKR) (Protein kinase R) (Tyrosine-protein kinase EIF2AK2) (EC 2.7.10.2) (p68 kinase)	SUBCELLULAR LOCATION: Cytoplasm. Nucleus. Cytoplasm, perinuclear region. Note=Nuclear localization is elevated in acute leukemia, myelodysplastic syndrome (MDS), melanoma, breast, colon, prostate and lung cancer patient samples or cell lines as well as neurocytes from advanced Creutzfeldt-Jakob disease patients.	FUNCTION: IFN-induced dsRNA-dependent serine/threonine-protein kinase which plays a key role in the innate immune response to viral infection and is also involved in the regulation of signal transduction, apoptosis, cell proliferation and differentiation. Exerts its antiviral activity on a wide range of DNA and RNA viruses including hepatitis C virus (HCV), hepatitis B virus (HBV), measles virus …
ENSG00000171236.9	LRG1	chr19	4536409	4540474	-1.07082	0.00082663	5.55388	4.63759	4.68888	6.61313	6.75574	7.38856	Leucine-rich alpha-2-glycoprotein (LRG)	SUBCELLULAR LOCATION: Secreted.	null
ENSG00000128284.19	APOL3	chr22	36140330	36166177	-1.06936	0.0428681	1.69315	1	0.001	3.83321	2.79176	5.56435	Apolipoprotein L3 (Apolipoprotein L-III) (ApoL-III) (TNF-inducible protein CG12-1) (CG12_1)	SUBCELLULAR LOCATION: Cytoplasm {ECO:0000305}.	FUNCTION: May affect the movement of lipids in the cytoplasm or allow the binding of lipids to organelles.
ENSG00000182742.5	HOXB4	chr17	48575513	48580111	-1.0619	0.000294148	6.72359	5.77912	5.43082	7.47851	8.05099	8.29912	Homeobox protein Hox-B4 (Homeobox protein Hox-2.6) (Homeobox protein Hox-2F)	SUBCELLULAR LOCATION: Nucleus.	FUNCTION: Sequence-specific transcription factor which is part of a developmental regulatory system that provides cells with specific positional identities on the anterior-posterior axis.
ENSG00000163430.11	MIR198	chr3	120392293	120451253	-1.05894	3.85e-07	7.62007	6.44242	6.53339	8.58528	8.67276	9.05706	null	null	null
ENSG00000167380.16	ZNF226	chr19	44165073	44178381	-1.05603	0.00202835	6.0689	5.12713	5.20469	7.5582	7.07993	7.59441	Zinc finger protein 226	SUBCELLULAR LOCATION: Nucleus {ECO:0000305}.	FUNCTION: May be involved in transcriptional regulation.
ENSG00000196937.10	FAM3C	chr7	121348851	121396364	-1.04765	0.000111176	10.0733	9.20139	9.10107	10.8914	11.4739	11.7972	Protein FAM3C (Interleukin-like EMT inducer)	SUBCELLULAR LOCATION: Secreted {ECO:0000250}. Cytoplasmic vesicle {ECO:0000269|PubMed:16959614}. Note=Cytoplasmic in some cancer cells.	FUNCTION: May be involved in retinal laminar formation. Promotes epithelial to mesenchymal transition.
ENSG00000132109.9	TRIM21	chr11	4384897	4393696	-1.04014	0.000697816	6.24175	5.33073	5.36945	7.17379	7.45205	8.08841	E3 ubiquitin-protein ligase TRIM21 (EC 2.3.2.27) (52 kDa Ro protein) (52 kDa ribonucleoprotein autoantigen Ro/SS-A) (RING finger protein 81) (RING-type E3 ubiquitin transferase TRIM21) (Ro(SS-A)) (Sjoegren syndrome type A antigen) (SS-A) (Tripartite motif-containing protein 21)	SUBCELLULAR LOCATION: Cytoplasm {ECO:0000269|PubMed:17156811, ECO:0000269|PubMed:26347139}. Cytoplasmic vesicle, autophagosome {ECO:0000269|PubMed:26347139}. Nucleus {ECO:0000269|PubMed:17156811}. Cytoplasm, P-body {ECO:0000269|PubMed:18361920}. Note=Enters the nucleus upon exposure to nitric oxide. Localizes to small dot- or rod-like structures in the cytoplasm, called processing bodies (P-bodie…	FUNCTION: E3 ubiquitin-protein ligase whose activity is dependent on E2 enzymes, UBE2D1, UBE2D2, UBE2E1 and UBE2E2. Forms a ubiquitin ligase complex in cooperation with the E2 UBE2D2 that is used not only for the ubiquitination of USP4 and IKBKB but also for its self-ubiquitination. Component of cullin-RING-based SCF (SKP1-CUL1-F-box protein) E3 ubiquitin-protein ligase complexes such as SCF(SKP2…
ENSG00000185338.4	SOCS1	chr16	11254405	11256179	-1.03615	0.000352951	5.77068	4.63759	4.43399	6.60212	6.97889	7.10032	Suppressor of cytokine signaling 1 (SOCS-1) (JAK-binding protein) (JAB) (STAT-induced STAT inhibitor 1) (SSI-1) (Tec-interacting protein 3) (TIP-3)	SUBCELLULAR LOCATION: Nucleus {ECO:0000269|PubMed:16410555}. Cytoplasmic vesicle {ECO:0000269|PubMed:16410555}. Note=Detected in perinuclear cytoplasmic vesicles upon interaction with FGFR3.	FUNCTION: SOCS family proteins form part of a classical negative feedback system that regulates cytokine signal transduction. SOCS1 is involved in negative regulation of cytokines that signal through the JAK/STAT3 pathway. Through binding to JAKs, inhibits their kinase activity. In vitro, also suppresses Tec protein-tyrosine activity. Appears to be a major regulator of signaling by interleukin 6 …
ENSG00000124171.8	PARD6B	chr20	50731544	50756795	-1.03059	7.38e-06	8.61135	7.62007	7.54679	9.64136	9.69751	10.138	Partitioning defective 6 homolog beta (PAR-6 beta) (PAR-6B)	SUBCELLULAR LOCATION: Cytoplasm. Cell membrane {ECO:0000250}. Cell junction, tight junction {ECO:0000250}.	FUNCTION: Adapter protein involved in asymmetrical cell division and cell polarization processes. Probably involved in formation of epithelial tight junctions. Association with PARD3 may prevent the interaction of PARD3 with F11R/JAM1, thereby preventing tight junction assembly. The PARD6-PARD3 complex links GTP-bound Rho small GTPases to atypical protein kinase C proteins.
ENSG00000114107.8	CEP70	chr3	138494344	138594538	-1.0305	0.000120659	7.49375	6.50533	6.45532	8.74803	8.6212	8.79934	Centrosomal protein of 70 kDa (Cep70) (p10-binding protein)	SUBCELLULAR LOCATION: Cytoplasm, cytoskeleton, microtubule organizing center, centrosome {ECO:0000269|PubMed:14654843, ECO:0000269|PubMed:21795687}. Note=Localized at the center of the radial microtubule array in interphase and at the spindle poles during various stages of mitosis.	FUNCTION: Plays a role in the organization of both preexisting and nascent microtubules in interphase cells. During mitosis, required for the organization and orientation of the mitotic spindle.
ENSG00000105559.11	PLEKHA4	chr19	48837097	48868632	-1.03046	0.000387556	6.82895	5.65396	5.67283	7.44095	7.97167	8.45703	Pleckstrin homology domain-containing family A member 4 (PH domain-containing family A member 4) (Phosphoinositol 3-phosphate-binding protein 1) (PEPP-1)	SUBCELLULAR LOCATION: Cytoplasm {ECO:0000305}. Membrane {ECO:0000305}; Peripheral membrane protein {ECO:0000305}.	FUNCTION: Binds specifically to phosphatidylinositol 3-phosphate (PtdIns3P), but not to other phosphoinositides. {ECO:0000269|PubMed:11001876}.
ENSG00000179941.6	BBS10	chr12	76344474	76348442	-1.02574	0.000246049	7.54822	6.15906	6.34711	8.66435	8.3908	8.69211	Bardet-Biedl syndrome 10 protein	SUBCELLULAR LOCATION: Cell projection, cilium {ECO:0000269|PubMed:19190184}. Note=Located within the basal body of the primary cilium of differentiating preadipocytes. {ECO:0000269|PubMed:19190184}.	FUNCTION: Probable molecular chaperone that assists the folding of proteins upon ATP hydrolysis (PubMed:20080638). Plays a role in the assembly of BBSome, a complex involved in ciliogenesis regulating transports vesicles to the cilia (PubMed:20080638). Involved in adipogenic differentiation (PubMed:19190184). {ECO:0000269|PubMed:19190184, ECO:0000269|PubMed:20080638}.
ENSG00000170689.9	HOXB9	chr17	48621159	48626356	-1.02	0.000216356	6.98394	6.04986	6.02388	7.77308	8.45703	8.52726	Homeobox protein Hox-B9 (Homeobox protein Hox-2.5) (Homeobox protein Hox-2E)	SUBCELLULAR LOCATION: Nucleus.	FUNCTION: Sequence-specific transcription factor which is part of a developmental regulatory system that provides cells with specific positional identities on the anterior-posterior axis.
ENSG00000147509.13	RGS20	chr8	53851808	53959303	-1.01395	0.00304306	5.41884	4.49651	4.2581	6.61677	6.44242	6.92959	Regulator of G-protein signaling 20 (RGS20) (Gz-selective GTPase-activating protein) (G(z)GAP) (Gz-GAP) (Regulator of G-protein signaling Z1) (Regulator of Gz-selective protein signaling 1)	SUBCELLULAR LOCATION: Membrane; Lipid-anchor. Nucleus. Cytoplasm. Note=Shuttles between the cytoplasm/cell membrane and the nucleus. Anchored to the membrane through palmitoylation. {ECO:0000250}.	FUNCTION: Inhibits signal transduction by increasing the GTPase activity of G protein alpha subunits thereby driving them into their inactive GDP-bound form. Binds selectively to G(z)-alpha and G(alpha)-i2 subunits, accelerates their GTPase activity and regulates their signaling activities. The G(z)-alpha activity is inhibited by the phosphorylation and palmitoylation of the G-protein. Negatively…
ENSG00000205133.11	TRIQK	chr8	92883530	93017673	-1.01269	0.000710073	6.81413	5.96981	5.99043	8.21891	8.00488	8.26892	Triple QxxK/R motif-containing protein (Triple repetitive-sequence of QXXK/R protein homolog)	SUBCELLULAR LOCATION: Endoplasmic reticulum membrane {ECO:0000269|PubMed:18828657}; Single-pass membrane protein {ECO:0000269|PubMed:18828657}.	FUNCTION: May play a role in cell growth and maintenance of cell morphology. {ECO:0000250}.
ENSG00000185880.12	TRIM69	chr15	44728988	44767829	-1.01048	0.000751956	5.85981	4.82864	4.78419	6.96358	6.85793	7.36475	E3 ubiquitin-protein ligase TRIM69 (EC 2.3.2.27) (RFP-like domain-containing protein trimless) (RING finger protein 36) (RING-type E3 ubiquitin transferase TRIM69) (Tripartite motif-containing protein 69)	SUBCELLULAR LOCATION: Cytoplasm {ECO:0000269|PubMed:23131556}. Nucleus {ECO:0000269|PubMed:23131556}. Nucleus speckle {ECO:0000269|PubMed:23131556}.	FUNCTION: May have E3 ubiquitin-protein ligase activity. May play a role in apoptosis. {ECO:0000269|PubMed:23131556}.
ENSG00000171345.13	KRT19	chr17	41523617	41528308	-1.01005	0.000151403	10.8932	10.1807	10.1495	11.9755	12.4062	12.6042	Keratin, type I cytoskeletal 19 (Cytokeratin-19) (CK-19) (Keratin-19) (K19)	null	FUNCTION: Involved in the organization of myofibers. Together with KRT8, helps to link the contractile apparatus to dystrophin at the costameres of striated muscle. {ECO:0000269|PubMed:16000376}.
ENSG00000188315.7	C3orf62	chr3	49268602	49277909	-1.00349	0.00122715	6.0876	4.73767	4.58352	6.72685	7.01127	7.48464	Uncharacterized protein C3orf62	null	null
ENSG00000184292.6	TACSTD2	chr1	58575423	58577773	1.00296	0.0221674	7.71659	5.09434	6.50533	6.3845	7.00389	7.05912	Tumor-associated calcium signal transducer 2 (Cell surface glycoprotein Trop-2) (Membrane component chromosome 1 surface marker 1) (Pancreatic carcinoma marker protein GA733-1)	SUBCELLULAR LOCATION: Membrane; Single-pass type I membrane protein.	FUNCTION: May function as a growth factor receptor.
ENSG00000151612.15	ZNF827	chr4	145757627	145938635	1.00609	0.00222965	8.16085	6.34711	6.59099	6.81711	7.57228	7.69827	Zinc finger protein 827	SUBCELLULAR LOCATION: Nucleus {ECO:0000250}.	FUNCTION: May be involved in transcriptional regulation. {ECO:0000250}.
ENSG00000151503.12	NCAPD3	chr11	134150119	134225454	1.02281	1.42e-05	8.80425	7.31897	7.6174	7.84801	8.44308	8.49942	Condensin-2 complex subunit D3 (Non-SMC condensin II complex subunit D3) (hCAP-D3)	SUBCELLULAR LOCATION: Nucleus {ECO:0000269|PubMed:14532007}.	FUNCTION: Regulatory subunit of the condensin-2 complex, a complex which establishes mitotic chromosome architecture and is involved in physical rigidity of the chromatid axis (PubMed:14532007). May promote the resolution of double-strand DNA catenanes (intertwines) between sister chromatids. Condensin-mediated compaction likely increases tension in catenated sister chromatids, providing directio…
ENSG00000173442.12	EHBP1L1	chr11	65576038	65592650	1.02379	0.000769107	8.87778	7.85224	7.90575	7.83411	8.78406	8.84893	EH domain-binding protein 1-like protein 1	SUBCELLULAR LOCATION: Endosome {ECO:0000305|PubMed:27552051}.	FUNCTION: May act as Rab effector protein and play a role in vesicle trafficking. {ECO:0000305|PubMed:27552051}.
ENSG00000134508.12	CABLES1	chr18	23134564	23260467	1.04017	0.000808496	7.23245	5.72739	6.11799	6.01064	6.83481	7.04263	CDK5 and ABL1 enzyme substrate 1 (Interactor with CDK3 1) (Ik3-1)	SUBCELLULAR LOCATION: Nucleus {ECO:0000250}. Cytoplasm {ECO:0000250}. Note=Located in the cell body and proximal region of the developing axonal shaft of immature neurons. Located in axonal growth cone, but not in the distal part of the axon shaft or in dendritic growth cone of mature neurons (By similarity). {ECO:0000250}.	FUNCTION: Cyclin-dependent kinase binding protein. Enhances cyclin-dependent kinase tyrosine phosphorylation by nonreceptor tyrosine kinases, such as that of CDK5 by activated ABL1, which leads to increased CDK5 activity and is critical for neuronal development, and that of CDK2 by WEE1, which leads to decreased CDK2 activity and growth inhibition. Positively affects neuronal outgrowth. Plays a r…
ENSG00000197702.11	PARVA	chr11	12377185	12530801	1.04027	0.000214628	7.54103	5.96981	6.15906	6.42053	7.07993	7.12687	Alpha-parvin (Actopaxin) (CH-ILKBP) (Calponin-like integrin-linked kinase-binding protein) (Matrix-remodeling-associated protein 2)	SUBCELLULAR LOCATION: Cell junction, focal adhesion. Cell membrane; Peripheral membrane protein; Cytoplasmic side. Cytoplasm, cytoskeleton. Cytoplasm, myofibril, sarcomere, Z line {ECO:0000250}. Note=Constituent of focal adhesions. Associates with the actin cytoskeleton.	FUNCTION: Plays a role in sarcomere organization and in smooth muscle cell contraction. Required for normal development of the embryonic cardiovascular system, and for normal septation of the heart outflow tract. Plays a role in sprouting angiogenesis and is required for normal adhesion of vascular smooth muscle cells to endothelial cells during blood vessel development (By similarity). Plays a r…
ENSG00000104894.11	CD37	chr19	49335171	49343335	1.04443	0.00340337	6.74939	4.78419	5.26268	5.89784	5.82028	6.01728	Leukocyte antigen CD37 (Tetraspanin-26) (Tspan-26) (CD antigen CD37)	SUBCELLULAR LOCATION: Membrane; Multi-pass membrane protein.	null
ENSG00000151468.10	CCDC3	chr10	12896625	13099652	1.04535	0.000266072	6.94803	5.86753	6.2933	6.22036	6.80814	6.99396	Coiled-coil domain-containing protein 3 (Fat/vessel-derived secretory protein) (Favine)	SUBCELLULAR LOCATION: Secreted {ECO:0000250|UniProtKB:Q9D6Y1}.	FUNCTION: Negatively regulates TNF-alpha-induced pro-inflammatory response in endothelial cells (ECs) via inhibition of TNF-alpha-induced NF-kappaB activation in ECs (PubMed:25193116). Positively regulates lipid accumulation in adipose cells (By similarity). {ECO:0000250|UniProtKB:Q9D6Y1, ECO:0000269|PubMed:25193116}.
ENSG00000153885.14	KCTD15	chr19	33795933	33815763	1.04623	0.000667259	7.14847	5.75359	6.17048	6.01064	6.77765	7.07535	BTB/POZ domain-containing protein KCTD15 (Potassium channel tetramerization domain-containing protein 15)	null	FUNCTION: During embryonic development, interferes with neural crest formation (By similarity). Inhibits AP2 transcriptional activity by interaction with its activation domain. {ECO:0000250, ECO:0000269|PubMed:23382213}.
ENSG00000152270.8	PDE3B	chr11	14643723	14872044	1.06821	0.00102591	7.45834	5.54329	6.23644	6.22575	6.94017	6.93754	cGMP-inhibited 3',5'-cyclic phosphodiesterase B (EC 3.1.4.17) (CGIPDE1) (CGIP1) (Cyclic GMP-inhibited phosphodiesterase B) (CGI-PDE B)	SUBCELLULAR LOCATION: Membrane {ECO:0000305}; Multi-pass membrane protein {ECO:0000305}.	FUNCTION: Cyclic nucleotide phosphodiesterase with a dual-specificity for the second messengers cAMP and cGMP, which are key regulators of many important physiological processes. May play a role in fat metabolism. Regulates cAMP binding of RAPGEF3. Through simultaneous binding to RAPGEF3 and PIK3R6 assembles a signaling complex in which the PI3K gamma complex is activated by RAPGEF3 and which is …
ENSG00000063438.16	AHRR	chr5	304176	438291	1.11575	0.000780362	7.1717	5.5326	5.96284	5.7362	6.7301	6.74939	Aryl hydrocarbon receptor repressor (AhR repressor) (AhRR) (Class E basic helix-loop-helix protein 77) (bHLHe77)	SUBCELLULAR LOCATION: Cytoplasm {ECO:0000269|PubMed:17980155}. Nucleus {ECO:0000255|PROSITE-ProRule:PRU00981, ECO:0000269|PubMed:17980155}. Note=Predominantly in the nuclear compartment. First cytoplasmic, translocates into the nuclear compartment upon interaction with ARNT in the cytoplasmic compartment.	FUNCTION: Mediates dioxin toxicity and is involved in regulation of cell growth and differentiation. Represses the transcription activity of AHR by competing with this transcription factor for heterodimer formation with the ARNT and subsequently binding to the xenobiotic response element (XRE) sequence present in the promoter regulatory region of variety of genes. Represses CYP1A1 by binding the …
ENSG00000089820.15	ARHGAP4	chrX	153907367	153934999	1.14507	1.44e-05	7.71417	6.16479	6.24175	6.55296	7.09807	7.22851	Rho GTPase-activating protein 4 (Rho-GAP hematopoietic protein C1) (Rho-type GTPase-activating protein 4) (p115)	SUBCELLULAR LOCATION: Cytoplasm. Note=Just below the plasma membrane.	FUNCTION: Inhibitory effect on stress fiber organization. May down-regulate Rho-like GTPase in hematopoietic cells.
ENSG00000197565.15	COL4A6	chrX	108155607	108439497	1.15661	0.0226477	5.26268	3.63906	4.29584	2.94591	4.97029	4.09104	Collagen alpha-6(IV) chain	SUBCELLULAR LOCATION: Secreted, extracellular space, extracellular matrix, basement membrane.	FUNCTION: Type IV collagen is the major structural component of glomerular basement membranes (GBM), forming a 'chicken-wire' meshwork together with laminins, proteoglycans and entactin/nidogen.
ENSG00000133739.15	LRRCC1	chr8	85107147	85146076	1.1786	7.78e-05	7.48464	5.56435	6.0876	6.47227	6.66296	6.69373	Leucine-rich repeat and coiled-coil domain-containing protein 1	null	null
ENSG00000163817.15	SLC6A20	chr3	45755450	45796535	1.20494	0.00323772	7.02587	4.66356	5.23411	5.44265	5.49981	6.34233	Sodium- and chloride-dependent transporter XTRP3 (Sodium/imino-acid transporter 1) (Solute carrier family 6 member 20) (Transporter rB21A homolog)	SUBCELLULAR LOCATION: Apical cell membrane {ECO:0000250}; Multi-pass membrane protein {ECO:0000250}. Note=Located in the apical brush border membrane of kidney proximal tubule cells. {ECO:0000250}.	FUNCTION: Mediates the calcium-dependent uptake of imino acids such as L-proline, N-methyl-L-proline and pipecolate as well as N-methylated amino acids. Involved in the transport of glycine. {ECO:0000269|PubMed:15632147, ECO:0000269|PubMed:19033659}.
ENSG00000138821.12	SLC39A8	chr4	102251041	102431258	1.23596	1.1e-08	7.92363	6.80212	6.97635	7.31355	7.47389	7.49677	Zinc transporter ZIP8 (BCG-induced integral membrane protein in monocyte clone 103 protein) (LIV-1 subfamily of ZIP zinc transporter 6) (LZT-Hs6) (Solute carrier family 39 member 8) (Zrt- and Irt-like protein 8) (ZIP-8)	SUBCELLULAR LOCATION: Membrane {ECO:0000305}; Multi-pass membrane protein {ECO:0000305}. Note=Associated with the lysosomal/endosomal compartment following transfection. {ECO:0000269|PubMed:12504855}.	FUNCTION: Acts as a manganese and zinc influx transporter (PubMed:12504855, PubMed:26637978). Plays a role in manganese reabsorption in the proximal tubule of the kidney and in manganese uptake into the brain (PubMed:26637978). {ECO:0000269|PubMed:12504855, ECO:0000305|PubMed:26637978}.
ENSG00000104290.10	FZD3	chr8	28494205	28574268	1.24489	3.35e-06	8.30988	6.42495	6.99894	7.22851	7.40357	7.68085	Frizzled-3 (Fz-3) (hFz3)	SUBCELLULAR LOCATION: Membrane; Multi-pass membrane protein. Cell membrane {ECO:0000250}; Multi-pass membrane protein {ECO:0000250}. Cell surface {ECO:0000250|UniProtKB:Q61086}. Apical cell membrane {ECO:0000250|UniProtKB:Q61086}; Multi-pass membrane protein. Note=Colocalizes with FZD6 at the apical face of the cell (By similarity). {ECO:0000250|UniProtKB:Q61086}.	FUNCTION: Receptor for Wnt proteins. Most of frizzled receptors are coupled to the beta-catenin canonical signaling pathway, which leads to the activation of disheveled proteins, inhibition of GSK-3 kinase, nuclear accumulation of beta-catenin and activation of Wnt target genes. A second signaling pathway involving PKC and calcium fluxes has been seen for some family members, but it is not yet cl…
ENSG00000087088.19	BAX	chr19	48954815	48961798	1.24958	1.53e-08	7.97261	6.91889	6.7869	7.13556	7.41182	7.70564	Apoptosis regulator BAX (Bcl-2-like protein 4) (Bcl2-L-4)	SUBCELLULAR LOCATION: Isoform Alpha: Mitochondrion outer membrane {ECO:0000269|PubMed:29531808}; Single-pass membrane protein {ECO:0000255}. Cytoplasm {ECO:0000269|PubMed:27558414, ECO:0000269|PubMed:29531808}. Note=Colocalizes with 14-3-3 proteins in the cytoplasm. Under stress conditions, undergoes a conformation change that causes release from JNK-phosphorylated 14-3-3 proteins and translocati…	FUNCTION: Plays a role in the mitochondrial apoptotic process. Under normal conditions, BAX is largely cytosolic via constant retrotranslocation from mitochondria to the cytosol mediated by BCL2L1/Bcl-xL, which avoids accumulation of toxic BAX levels at the mitochondrial outer membrane (MOM) (PubMed:21458670). Under stress conditions, undergoes a conformation change that causes translocation to t…
ENSG00000164684.13	ZNF704	chr8	80628451	80874781	1.2575	0.000191457	8.89096	7.1181	7.49828	7.17379	7.89669	8.54009	Zinc finger protein 704	SUBCELLULAR LOCATION: Nucleus {ECO:0000250|UniProtKB:Q9ERQ3}.	FUNCTION: Transcription factor which binds to RE2 sequence elements in the MYOD1 enhancer. {ECO:0000250|UniProtKB:Q9ERQ3}.
ENSG00000118513.18	MYB	chr6	135181315	135219173	1.25997	0.00156684	6.45104	4.13549	4.82864	4.91202	5.52179	5.2485	Transcriptional activator Myb	SUBCELLULAR LOCATION: Nucleus {ECO:0000256|SAAS:SAAS01171689}.	null
ENSG00000148680.15	HTR7	chr10	90740823	90857698	1.26743	8.78e-05	8.3072	6.14166	7.10479	6.97126	7.4708	7.57786	5-hydroxytryptamine receptor 7 (5-HT-7) (5-HT7) (5-HT-X) (Serotonin receptor 7)	SUBCELLULAR LOCATION: Cell membrane; Multi-pass membrane protein.	FUNCTION: This is one of the several different receptors for 5-hydroxytryptamine (serotonin), a biogenic hormone that functions as a neurotransmitter, a hormone, and a mitogen. The activity of this receptor is mediated by G proteins that stimulate adenylate cyclase.
ENSG00000189144.13	ZNF573	chr19	37735833	37817300	1.27308	0.000700768	5.63473	3.77259	4.46574	4.49651	4.7612	4.82864	Zinc finger protein 573	SUBCELLULAR LOCATION: Nucleus {ECO:0000305}.	FUNCTION: May be involved in transcriptional regulation.
ENSG00000165895.17	ARHGAP42	chr11	100687653	100991937	1.27364	8.2e-08	7.32794	6.43808	6.43808	6.67332	6.97635	7.03309	Rho GTPase-activating protein 42 (Rho GTPase-activating protein 10-like) (Rho-type GTPase-activating protein 42)	null	FUNCTION: May influence blood pressure by functioning as a GTPase-activating protein for RHOA in vascular smooth muscle. {ECO:0000269|PubMed:24335996}.
ENSG00000131746.12	TNS4	chr17	40475828	40501597	1.27806	0.000291403	6.5835	6.07517	5.75359	5.61512	6.55683	6.35659	Tensin-4 (C-terminal tensin-like protein)	SUBCELLULAR LOCATION: Cell junction, focal adhesion {ECO:0000269|PubMed:12154022}. Cytoplasm, cytoskeleton {ECO:0000269|PubMed:12154022}.	FUNCTION: May be involved in cell migration, cartilage development and in linking signal transduction pathways to the cytoskeleton (By similarity). May promote apoptosis, via its cleavage by caspase-3. {ECO:0000250}.
ENSG00000273703.1	HIST1H2BM	chr6	27815044	27815424	1.27939	0.00297885	7.87213	4.93183	6.14749	6.12396	6.7462	6.35186	Histone H2B type 1-M (Histone H2B.e) (H2B/e)	SUBCELLULAR LOCATION: Nucleus. Chromosome.	FUNCTION: Core component of nucleosome. Nucleosomes wrap and compact DNA into chromatin, limiting DNA accessibility to the cellular machineries which require DNA as a template. Histones thereby play a central role in transcription regulation, DNA repair, DNA replication and chromosomal stability. DNA accessibility is regulated via a complex set of post-translational modifications of histones, als…
ENSG00000076641.4	PAG1	chr8	80967810	81112068	1.28974	0.000183501	6.14166	5.62497	5.90527	5.52179	6.0876	6.28827	Phosphoprotein associated with glycosphingolipid-enriched microdomains 1 (Csk-binding protein) (Transmembrane adapter protein PAG) (Transmembrane phosphoprotein Cbp)	SUBCELLULAR LOCATION: Cell membrane {ECO:0000269|PubMed:10790433, ECO:0000269|PubMed:18070987}; Single-pass type III membrane protein {ECO:0000269|PubMed:10790433, ECO:0000269|PubMed:18070987}. Note=Present in lipid rafts.	FUNCTION: Negatively regulates TCR (T-cell antigen receptor)-mediated signaling in T-cells and FCER1 (high affinity immunoglobulin epsilon receptor)-mediated signaling in mast cells. Promotes CSK activation and recruitment to lipid rafts, which results in LCK inhibition. Inhibits immunological synapse formation by preventing dynamic arrangement of lipid raft proteins. May be involved in cell adhe…
ENSG00000170468.7	C14orf169	chr14	73490964	73493392	1.29953	0.00116309	5.89784	3.70805	4.73767	4.55535	5.09434	4.7612	null	null	null
ENSG00000146674.14	IGFBP3	chr7	45912245	45921874	1.33387	0.00634581	3.94444	4.17805	4.2581	2.94591	4.3673	3.56495	Insulin-like growth factor-binding protein 3 (IBP-3) (IGF-binding protein 3) (IGFBP-3)	SUBCELLULAR LOCATION: Secreted {ECO:0000269|PubMed:20353938}.	FUNCTION: IGF-binding proteins prolong the half-life of the IGFs and have been shown to either inhibit or stimulate the growth promoting effects of the IGFs on cell culture. They alter the interaction of IGFs with their cell surface receptors. Also exhibits IGF-independent antiproliferative and apoptotic effects mediated by its receptor TMEM219/IGFBP-3R. {ECO:0000269|PubMed:20353938}.
ENSG00000198121.13	LPAR1	chr9	110873263	111038458	1.34249	7.87e-10	8.19068	6.59471	6.94542	7.1181	7.34388	7.65157	Lysophosphatidic acid receptor 1 (Fragment)	null	null
ENSG00000141449.14	GREB1L	chr18	21242242	21525417	1.36603	7.78e-07	7.05444	5.81218	6.1985	6.03044	6.71043	6.39816	GREB1-like protein (Growth regulation by estrogen in breast cancer 1-like protein)	SUBCELLULAR LOCATION: Membrane {ECO:0000305}; Single-pass membrane protein {ECO:0000305}.	FUNCTION: Plays a major role in early metanephros and genital development. {ECO:0000269|PubMed:29100091}.
ENSG00000079215.13	SLC1A3	chr5	36606355	36688334	1.36827	9.32e-06	7.71296	6.05625	6.18739	6.34233	6.37064	7.23637	Excitatory amino acid transporter 1 (Sodium-dependent glutamate/aspartate transporter 1) (GLAST-1) (Solute carrier family 1 member 3)	SUBCELLULAR LOCATION: Cell membrane {ECO:0000269|PubMed:20477940, ECO:0000269|PubMed:26690923, ECO:0000269|PubMed:28032905, ECO:0000269|PubMed:7521911, ECO:0000269|PubMed:8123008}; Multi-pass membrane protein {ECO:0000269|PubMed:28424515}.	FUNCTION: Sodium-dependent, high-affinity amino acid transporter that mediates the uptake of L-glutamate and also L-aspartate and D-aspartate (PubMed:7521911, PubMed:8123008, PubMed:20477940, PubMed:26690923, PubMed:28032905, PubMed:28424515). Functions as a symporter that transports one amino acid molecule together with two or three Na(+) ions and one proton, in parallel with the counter-transpo…
ENSG00000105928.13	DFNA5	chr7	24698353	24758113	1.37293	3.28e-08	6.73657	5.48864	5.47734	5.77912	5.90527	6.23644	Deafness, autosomal dominant 5	null	null
ENSG00000117394.20	SLC2A1	chr1	42925375	42959173	1.41305	6.93e-06	9.67795	9.25036	9.48467	9.19202	9.70831	9.59063	Solute carrier family 2, facilitated glucose transporter member 1 (Glucose transporter type 1, erythrocyte/brain) (GLUT-1) (HepG2 glucose transporter)	SUBCELLULAR LOCATION: Cell membrane; Multi-pass membrane protein. Melanosome. Note=Localizes primarily at the cell surface. Identified by mass spectrometry in melanosome fractions from stage I to stage IV.	FUNCTION: Facilitative glucose transporter. This isoform may be responsible for constitutive or basal glucose uptake. Has a very broad substrate specificity; can transport a wide range of aldoses including both pentoses and hexoses. {ECO:0000269|PubMed:18245775, ECO:0000269|PubMed:19449892}.
ENSG00000166394.14	CYB5R2	chr11	7665100	7677222	1.41869	7.64e-06	5.91265	4.78419	5.02535	4.95124	4.91202	5.63473	NADH-cytochrome b5 reductase 2 (Fragment)	null	null
ENSG00000170647.3	TMEM133	chr11	100991989	100993941	1.4233	2.67e-05	5.77912	5.02535	4.66356	4.58352	5.23411	5.39445	Transmembrane protein 133	SUBCELLULAR LOCATION: Membrane {ECO:0000305}; Multi-pass membrane protein {ECO:0000305}.	null
ENSG00000150347.14	ARID5B	chr10	61901300	62096944	1.45328	1.17e-07	7.5903	6.59842	6.43372	6.3033	6.84354	7.34212	AT-rich interactive domain-containing protein 5B (ARID domain-containing protein 5B) (MRF1-like protein) (Modulator recognition factor 2) (MRF-2)	SUBCELLULAR LOCATION: Nucleus {ECO:0000255|PROSITE-ProRule:PRU00355}.	FUNCTION: Transcription coactivator that binds to the 5'-AATA[CT]-3' core sequence and plays a key role in adipogenesis and liver development. Acts by forming a complex with phosphorylated PHF2, which mediates demethylation at Lys-336, leading to target the PHF2-ARID5B complex to target promoters, where PHF2 mediates demethylation of dimethylated 'Lys-9' of histone H3 (H3K9me2), followed by trans…
ENSG00000242180.3	OR51B5	chr11	5342586	5343524	1.4564	6.19e-05	5.35671	4.2581	4.17805	4.2581	4.61092	4.43399	Olfactory receptor 51B5 (Odorant receptor HOR5'beta5) (Olfactory receptor OR11-37)	SUBCELLULAR LOCATION: Cell membrane; Multi-pass membrane protein.	FUNCTION: Odorant receptor. {ECO:0000305}.
ENSG00000116833.13	NR5A2	chr1	200027602	200177424	1.45667	4.15e-06	5.75359	4.68888	5.04305	5.02535	5.07754	5.12713	Nuclear receptor subfamily 5 group A member 2 (Alpha-1-fetoprotein transcription factor) (B1-binding factor) (hB1F) (CYP7A promoter-binding factor) (Hepatocytic transcription factor) (Liver receptor homolog 1) (LRH-1)	SUBCELLULAR LOCATION: Nucleus {ECO:0000305}.	FUNCTION: Nuclear receptor that acts as a key metabolic sensor by regulating the expression of genes involved in bile acid synthesis, cholesterol homeostasis and triglyceride synthesis. Together with the oxysterol receptors NR1H3/LXR-alpha and NR1H2/LXR-beta, acts as an essential transcriptional regulator of lipid metabolism. Plays an anti-inflammatory role during the hepatic acute phase response…
ENSG00000157110.15	RBPMS	chr8	30384479	30572261	1.45755	1.09e-07	6.77765	6.01064	5.85981	5.76217	6.29832	6.50939	RNA-binding protein with multiple splicing (RBP-MS) (Heart and RRM expressed sequence) (Hermes)	SUBCELLULAR LOCATION: Nucleus {ECO:0000269|PubMed:17099224}. Cytoplasm {ECO:0000269|PubMed:17099224}. Cytoplasm, P-body {ECO:0000269|PubMed:26347403}. Note=Translocates into cytoplasmic stress granules that probably correspond to P-bodies in response to oxidative stress. {ECO:0000269|PubMed:26347403}.	FUNCTION: Acts as a coactivator of transcriptional activity. Required to increase TGFB1/Smad-mediated transactivation. Acts through SMAD2, SMAD3 and SMAD4 to increase transcriptional activity. Increases phosphorylation of SMAD2 and SMAD3 on their C-terminal SSXS motif, possibly through recruitment of TGFBR1. Promotes the nuclear accumulation of SMAD2, SMAD3 and SMAD4 proteins (PubMed:26347403). B…
ENSG00000237452.2	BHMG1	chr19	45733251	45764534	1.45814	0.00210759	4.85015	2.38629	3.19722	2.60944	3.19722	2.94591	Basic helix-loop-helix and HMG box domain-containing protein 1	SUBCELLULAR LOCATION: Nucleus {ECO:0000255|PROSITE-ProRule:PRU00267}.	null
ENSG00000164362.18	TERT	chr5	1253147	1295069	1.46929	0.000411474	5.96284	3.70805	4.3673	4.68888	4.29584	4.29584	Telomerase reverse transcriptase (EC 2.7.7.49) (HEST2) (Telomerase catalytic subunit) (Telomerase-associated protein 2) (TP2)	SUBCELLULAR LOCATION: Nucleus, nucleolus {ECO:0000269|PubMed:22226966}. Nucleus, nucleoplasm. Nucleus. Chromosome, telomere. Cytoplasm. Nucleus, PML body. Note=Shuttling between nuclear and cytoplasm depends on cell cycle, phosphorylation states, transformation and DNA damage. Diffuse localization in the nucleoplasm. Enriched in nucleoli of certain cell types. Translocated to the cytoplasm via nu…	FUNCTION: Telomerase is a ribonucleoprotein enzyme essential for the replication of chromosome termini in most eukaryotes. Active in progenitor and cancer cells. Inactive, or very low activity, in normal somatic cells. Catalytic component of the teleromerase holoenzyme complex whose main activity is the elongation of telomeres by acting as a reverse transcriptase that adds simple sequence repeats…
ENSG00000168461.12	RAB31	chr18	9708165	9862551	1.47458	8.94e-13	8.36771	7.05912	7.37332	7.24611	7.61204	7.99026	Ras-related protein Rab-31 (Ras-related protein Rab-22B)	SUBCELLULAR LOCATION: Golgi apparatus, trans-Golgi network {ECO:0000269|PubMed:17189207, ECO:0000269|PubMed:17678623, ECO:0000269|PubMed:19725050, ECO:0000269|PubMed:21586568}. Golgi apparatus, trans-Golgi network membrane {ECO:0000305}; Lipid-anchor {ECO:0000305}; Cytoplasmic side {ECO:0000305}. Early endosome {ECO:0000269|PubMed:17189207, ECO:0000269|PubMed:21586568}. Cytoplasmic vesicle, phago…	FUNCTION: The small GTPases Rab are key regulators of intracellular membrane trafficking, from the formation of transport vesicles to their fusion with membranes. Rabs cycle between an inactive GDP-bound form and an active GTP-bound form that is able to recruit to membranes different set of downstream effectors directly responsible for vesicle formation, movement, tethering and fusion. Required f…
ENSG00000079931.14	MOXD1	chr6	132296055	132401545	1.4781	7.65e-05	5.23411	4.29584	4.2581	3.99573	4.68888	4.4012	DBH-like monooxygenase protein 1	null	null
ENSG00000126803.9	HSPA2	chr14	64535905	64546173	1.49672	3.45e-05	5.56435	4.68888	4.46574	4.09104	5.06044	4.85015	Heat shock-related 70 kDa protein 2 (Heat shock 70 kDa protein 2)	SUBCELLULAR LOCATION: Cytoplasm, cytoskeleton, spindle {ECO:0000250|UniProtKB:P17156}. Note=Colocalizes with SHCBP1L at spindle during the meiosis process. {ECO:0000250|UniProtKB:P17156}.	FUNCTION: Molecular chaperone implicated in a wide variety of cellular processes, including protection of the proteome from stress, folding and transport of newly synthesized polypeptides, activation of proteolysis of misfolded proteins and the formation and dissociation of protein complexes. Plays a pivotal role in the protein quality control system, ensuring the correct folding of proteins, the…
ENSG00000006555.10	TTC22	chr1	54779712	54801267	1.51389	0.00028263	5.02535	3.56495	4.52636	3.30259	3.99573	4.61092	Tetratricopeptide repeat protein 22 (TPR repeat protein 22)	null	null
ENSG00000128849.10	CGNL1	chr15	57375967	57550727	1.53934	3.34e-06	5.98361	5.23411	4.98898	4.58352	5.38203	5.62497	Cingulin-like protein 1 (Junction-associated coiled-coil protein) (Paracingulin)	SUBCELLULAR LOCATION: Cell junction, tight junction {ECO:0000250|UniProtKB:Q6AW69}. Note=Localizes to the apical junction complex composed of tight and adherens junctions (PubMed:22891260). In the liver and kidney, it is also found along non-junctional actin filament bundles in addition to the apical junction (By similarity). {ECO:0000250|UniProtKB:Q6AW69, ECO:0000269|PubMed:22891260}.	FUNCTION: May be involved in anchoring the apical junctional complex, especially tight junctions, to actin-based cytoskeletons. {ECO:0000269|PubMed:22891260}.
ENSG00000023839.10	ABCC2	chr10	99782732	99852192	1.54934	3.88e-06	8.06902	5.7362	6.38907	6.55296	6.67332	6.66988	Canalicular multispecific organic anion transporter 1	null	null
ENSG00000197635.9	DPP4	chr2	161992241	162074542	1.56774	5.73e-11	7.15273	5.70048	6.0689	5.81218	6.26269	6.59471	Dipeptidyl peptidase 4 (EC 3.4.14.5) (ADABP) (Adenosine deaminase complexing protein 2) (ADCP-2) (Dipeptidyl peptidase IV) (DPP IV) (T-cell activation antigen CD26) (TP103) (CD antigen CD26) [Cleaved into: Dipeptidyl peptidase 4 membrane form (Dipeptidyl peptidase IV membrane form); Dipeptidyl peptidase 4 soluble form (Dipeptidyl peptidase IV soluble form)]	SUBCELLULAR LOCATION: Dipeptidyl peptidase 4 soluble form: Secreted {ECO:0000269|PubMed:10951221}. Note=Detected in the serum and the seminal fluid.; SUBCELLULAR LOCATION: Cell membrane {ECO:0000269|PubMed:10900005, ECO:0000269|PubMed:11772392, ECO:0000305|PubMed:8101391}; Single-pass type II membrane protein. Apical cell membrane {ECO:0000269|PubMed:11773049}; Single-pass type II membrane protei…	FUNCTION: Cell surface glycoprotein receptor involved in the costimulatory signal essential for T-cell receptor (TCR)-mediated T-cell activation. Acts as a positive regulator of T-cell coactivation, by binding at least ADA, CAV1, IGF2R, and PTPRC. Its binding to CAV1 and CARD11 induces T-cell proliferation and NF-kappa-B activation in a T-cell receptor/CD3-dependent manner. Its interaction with A…
ENSG00000197321.14	SVIL	chr10	29457338	29736781	1.57297	1.16e-13	7.57786	6.273	6.57595	6.43372	6.70044	7.10479	Supervillin (Archvillin) (p205/p250)	SUBCELLULAR LOCATION: Cell membrane; Peripheral membrane protein; Cytoplasmic side. Cytoplasm, cytoskeleton. Cell projection, invadopodium. Cell projection, podosome. Midbody {ECO:0000250|UniProtKB:O46385}. Cleavage furrow {ECO:0000250|UniProtKB:O46385}. Note=Tightly associated with both actin filaments and plasma membranes.	FUNCTION: Isoform 1: Forms a high-affinity link between the actin cytoskeleton and the membrane. Is among the first costameric proteins to assemble during myogenesis and it contributes to myogenic membrane structure and differentiation (PubMed:12711699). Appears to be involved in myosin II assembly. May modulate myosin II regulation through MLCK during cell spreading, an initial step in cell migr…
ENSG00000120693.13	SMAD9	chr13	36844831	36920765	1.57476	1.28e-06	5.72739	4.97029	4.80666	4.80666	5.12713	4.95124	Mothers against decapentaplegic homolog 9 (MAD homolog 9) (Mothers against DPP homolog 9) (Madh6) (SMAD family member 9) (SMAD 9) (Smad9)	SUBCELLULAR LOCATION: Cytoplasm {ECO:0000250}. Nucleus {ECO:0000250}. Note=In the cytoplasm in the absence of ligand. Migration to the nucleus when complexed with SMAD4 (By similarity). {ECO:0000250}.	FUNCTION: Transcriptional modulator activated by BMP (bone morphogenetic proteins) type 1 receptor kinase. SMAD9 is a receptor-regulated SMAD (R-SMAD).
ENSG00000100234.11	TIMP3	chr22	32801701	32863043	1.59074	0.000175613	5.06044	4.46574	5.12713	3.3979	4.3322	5.15888	Metalloproteinase inhibitor 3 (Protein MIG-5) (Tissue inhibitor of metalloproteinases 3) (TIMP-3)	SUBCELLULAR LOCATION: Secreted, extracellular space, extracellular matrix.	FUNCTION: Complexes with metalloproteinases (such as collagenases) and irreversibly inactivates them by binding to their catalytic zinc cofactor. May form part of a tissue-specific acute response to remodeling stimuli. Known to act on MMP-1, MMP-2, MMP-3, MMP-7, MMP-9, MMP-13, MMP-14 and MMP-15.
ENSG00000185130.5	HIST1H2BL	chr6	27807444	27807931	1.61279	1.17e-05	7.14419	4.68888	5.70048	5.38203	5.94876	5.46591	Histone H2B type 1-L (Histone H2B.c) (H2B/c)	SUBCELLULAR LOCATION: Nucleus. Chromosome.	FUNCTION: Core component of nucleosome. Nucleosomes wrap and compact DNA into chromatin, limiting DNA accessibility to the cellular machineries which require DNA as a template. Histones thereby play a central role in transcription regulation, DNA repair, DNA replication and chromosomal stability. DNA accessibility is regulated via a complex set of post-translational modifications of histones, als…
ENSG00000186469.8	GNG2	chr14	51826195	51979342	1.63097	0.000116387	4.93183	3.30259	3.56495	3.19722	3.56495	3.3979	Guanine nucleotide-binding protein G(I)/G(S)/G(O) subunit gamma-2 (G gamma-I)	SUBCELLULAR LOCATION: Cell membrane {ECO:0000305}; Lipid-anchor {ECO:0000305}; Cytoplasmic side {ECO:0000305}.	FUNCTION: Guanine nucleotide-binding proteins (G proteins) are involved as a modulator or transducer in various transmembrane signaling systems. The beta and gamma chains are required for the GTPase activity, for replacement of GDP by GTP, and for G protein-effector interaction (By similarity). {ECO:0000250}.
ENSG00000203943.8	SAMD13	chr1	84298366	84389957	1.6598	6.39e-07	5.89035	4.29584	4.80666	4.78419	4.66356	4.66356	Sterile alpha motif domain-containing protein 13 (SAM domain-containing protein 13)	null	null
ENSG00000142875.19	PRKACB	chr1	84078062	84238498	1.68633	6.98e-18	9.47908	8.00307	8.25912	8.34536	8.38647	8.62608	cAMP-dependent protein kinase catalytic subunit beta (Fragment)	null	null
ENSG00000164292.12	RHOBTB3	chr5	95713522	95824383	1.69044	7.26e-16	8.27517	7.07535	7.09357	7.00389	7.26149	7.72383	Rho-related BTB domain-containing protein 3 (EC 3.6.1.-)	SUBCELLULAR LOCATION: Golgi apparatus {ECO:0000269|PubMed:19490898}.	FUNCTION: Rab9-regulated ATPase required for endosome to Golgi transport. Involved in transport vesicle docking at the Golgi complex, possibly by participating in release M6PRBP1/TIP47 from vesicles to permit their efficient docking and fusion at the Golgi. Specifically binds Rab9, but not other Rab proteins. Has low intrinsic ATPase activity due to autoinhibition, which is relieved by Rab9. {ECO…
ENSG00000081189.15	MEF2C	chr5	88717117	88904257	1.69532	1.65e-06	8.25488	5.75359	6.52943	6.33272	6.30827	7.06843	Myocyte-specific enhancer factor 2C	SUBCELLULAR LOCATION: Nucleus {ECO:0000256|SAAS:SAAS00579852}.	null
ENSG00000075213.10	SEMA3A	chr7	83955777	84492724	1.6996	3.78e-10	8.10743	7.11147	6.73979	6.56068	7.19848	7.52356	Semaphorin-3A (Semaphorin III) (Sema III)	SUBCELLULAR LOCATION: Secreted {ECO:0000250}.	FUNCTION: Involved in the development of the olfactory system and in neuronal control of puberty. Induces the collapse and paralysis of neuronal growth cones. Could serve as a ligand that guides specific growth cones by a motility-inhibiting mechanism. Binds to the complex neuropilin-1/plexin-1. {ECO:0000269|PubMed:22416012}.
ENSG00000105810.9	CDK6	chr7	92604921	92836594	1.70722	1.12e-10	8.75791	7.58341	7.59987	7.0845	8.06732	7.99302	Cyclin-dependent kinase 6 (EC 2.7.11.22) (Cell division protein kinase 6) (Serine/threonine-protein kinase PLSTIRE)	SUBCELLULAR LOCATION: Cytoplasm. Nucleus. Cell projection, ruffle. Cytoplasm, cytoskeleton, microtubule organizing center, centrosome {ECO:0000269|PubMed:23918663}. Note=Localized to the ruffling edge of spreading fibroblasts. Kinase activity only in nucleus. Localized to the cytosol of neurons and showed prominent staining around either side of the nucleus (By similarity). Present in the cytosol…	FUNCTION: Serine/threonine-protein kinase involved in the control of the cell cycle and differentiation; promotes G1/S transition. Phosphorylates pRB/RB1 and NPM1. Interacts with D-type G1 cyclins during interphase at G1 to form a pRB/RB1 kinase and controls the entrance into the cell cycle. Involved in initiation and maintenance of cell cycle exit during cell differentiation; prevents cell proli…
ENSG00000124766.6	SOX4	chr6	21592768	21598619	1.7447	2.33e-07	10.2054	8.48381	8.44073	7.74052	8.76004	9.2923	Transcription factor SOX-4	SUBCELLULAR LOCATION: Nucleus {ECO:0000255|PROSITE-ProRule:PRU00267, ECO:0000269|PubMed:16631117}.	FUNCTION: Transcriptional activator that binds with high affinity to the T-cell enhancer motif 5'-AACAAAG-3' motif.
ENSG00000150687.11	PRSS23	chr11	86791059	86952910	1.75553	1.1e-05	4.97029	5.31749	5.07754	4.52636	4.58352	4.8712	Serine protease 23 (EC 3.4.21.-) (Putative secreted protein Zsig13)	SUBCELLULAR LOCATION: Secreted {ECO:0000305}.	null
ENSG00000138587.5	MNS1	chr15	56421544	56465137	1.79709	3.87e-06	5.18965	3.48491	4.3673	3.63906	3.3979	4.17805	Meiosis-specific nuclear structural 1, isoform CRA_a (cDNA FLJ32980 fis, clone TESTI2017832, highly similar to Homo sapiens meiosis-specific nuclear structural 1 (MNS1), mRNA)	null	null
ENSG00000174469.19	CNTNAP2	chr7	146116002	148420998	1.81379	3.18e-05	4.93183	2.09861	2.60944	0.001	1	1.69315	Contactin-associated protein-like 2 (Cell recognition molecule Caspr2)	SUBCELLULAR LOCATION: Membrane {ECO:0000250|UniProtKB:Q9CPW0}; Single-pass type I membrane protein {ECO:0000305}. Cell projection, axon {ECO:0000250|UniProtKB:Q9CPW0}. Cell junction, paranodal septate junction {ECO:0000250|UniProtKB:Q9CPW0}. Note=Expressed in the juxtaparadonal region. {ECO:0000250|UniProtKB:Q9CPW0}.	FUNCTION: Required, with CNTNAP1, for radial and longitudinal organization of myelinated axons. Plays a role in the formation of functional distinct domains critical for saltatory conduction of nerve impulses in myelinated nerve fibers. Demarcates the juxtaparanodal region of the axo-glial junction. {ECO:0000250|UniProtKB:Q9CPW0}.
ENSG00000114315.3	HES1	chr3	194136145	194138732	1.81646	3.41e-13	7.22456	5.74493	6.34711	6.01064	5.95583	6.48894	Transcription factor HES-1 (Class B basic helix-loop-helix protein 39) (bHLHb39) (Hairy and enhancer of split 1) (Hairy homolog) (Hairy-like protein) (hHL)	SUBCELLULAR LOCATION: Nucleus.	FUNCTION: Transcriptional repressor of genes that require a bHLH protein for their transcription. May act as a negative regulator of myogenesis by inhibiting the functions of MYOD1 and ASH1. Binds DNA on N-box motifs: 5'-CACNAG-3' with high affinity and on E-box motifs: 5'-CANNTG-3' with low affinity (By similarity). May play a role in a functional FA core complex response to DNA cross-link damag…
ENSG00000184349.12	EFNA5	chr5	107376889	107670895	1.82532	1.64e-05	4.61092	3.77259	3.30259	2.09861	3.30259	3.19722	Ephrin-A5 (AL-1) (EPH-related receptor tyrosine kinase ligand 7) (LERK-7)	SUBCELLULAR LOCATION: Cell membrane {ECO:0000269|PubMed:11870224}; Lipid-anchor, GPI-anchor {ECO:0000269|PubMed:11870224}. Membrane, caveola {ECO:0000269|PubMed:11870224}; Lipid-anchor, GPI-anchor {ECO:0000269|PubMed:11870224}. Note=Compartmentalized in discrete caveolae-like membrane microdomains.	FUNCTION: Cell surface GPI-bound ligand for Eph receptors, a family of receptor tyrosine kinases which are crucial for migration, repulsion and adhesion during neuronal, vascular and epithelial development. Binds promiscuously Eph receptors residing on adjacent cells, leading to contact-dependent bidirectional signaling into neighboring cells. The signaling pathway downstream of the receptor is r…
ENSG00000180801.13	ARSJ	chr4	113900284	113979727	1.82544	1.23e-09	6.273	5.44265	5.2485	4.91202	5.04305	5.77912	Arylsulfatase J (ASJ) (EC 3.1.6.-)	SUBCELLULAR LOCATION: Secreted {ECO:0000305}.	null
ENSG00000168916.15	ZNF608	chr5	124636913	124748807	1.83699	6.46e-14	6.87774	5.48864	5.69135	5.52179	5.54329	6.07517	Zinc finger protein 608 (Renal carcinoma antigen NY-REN-36)	null	FUNCTION: Transcription factor, which represses ZNF609 transcription. {ECO:0000250|UniProtKB:Q56A10}.
ENSG00000137834.14	SMAD6	chr15	66702228	66782848	1.84449	1.14e-09	6.02388	5.45435	5.36945	4.82864	5.30407	5.52179	Mothers against decapentaplegic homolog 6 (MAD homolog 6) (Mothers against DPP homolog 6) (SMAD family member 6) (SMAD 6) (Smad6) (hSMAD6)	SUBCELLULAR LOCATION: Nucleus {ECO:0000269|PubMed:16491121}.	FUNCTION: Acts as a mediator of TGF-beta and BMP antiflammatory activity. Suppresses IL1R-TLR signaling through its direct interaction with PEL1, preventing NF-kappa-B activation, nuclear transport and NF-kappa-B-mediated expression of proinflammatory genes. May block the BMP-SMAD1 signaling pathway by competing with SMAD4 for receptor-activated SMAD1-binding. Binds to regulatory elements in targ…
ENSG00000184005.10	ST6GALNAC3	chr1	76074719	76634601	1.8522	1.91e-09	6.01064	4.3322	4.82864	4.46574	4.58352	4.93183	Alpha-N-acetylgalactosaminide alpha-2,6-sialyltransferase 3 (EC 2.4.99.7) (GalNAc alpha-2,6-sialyltransferase III) (ST6GalNAc III) (ST6GalNAcIII) (STY) (Sialyltransferase 7C) (SIAT7-C)	SUBCELLULAR LOCATION: Golgi apparatus membrane {ECO:0000305}; Single-pass type II membrane protein {ECO:0000305}.	FUNCTION: Involved in the biosynthesis of ganglioside GD1A from GM1B. Transfers CMP-NeuAc with an alpha-2,6-linkage to GalNAc residue on NeuAc-alpha-2,3-Gal-beta-1,3-GalNAc of glycoproteins and glycolipids. ST6GalNAcIII prefers glycolipids to glycoproteins (By similarity). {ECO:0000250}.
ENSG00000153246.12	PLA2R1	chr2	159932006	160062610	1.87325	1.28e-05	4.91202	2.79176	4.21888	3.07944	1.69315	3.3979	Secretory phospholipase A2 receptor (PLA2-R) (PLA2R) (180 kDa secretory phospholipase A2 receptor) (C-type lectin domain family 13 member C) (M-type receptor) [Cleaved into: Soluble secretory phospholipase A2 receptor (Soluble PLA2-R) (Soluble PLA2R)]	SUBCELLULAR LOCATION: Cell membrane {ECO:0000250}; Single-pass type I membrane protein {ECO:0000250}.; SUBCELLULAR LOCATION: Soluble secretory phospholipase A2 receptor: Secreted {ECO:0000250}.; SUBCELLULAR LOCATION: Isoform 2: Secreted {ECO:0000305}.	FUNCTION: Receptor for secretory phospholipase A2 (sPLA2). Acts as a receptor for phosholipase sPLA2-IB/PLA2G1B but not sPLA2-IIA/PLA2G2A. Also able to bind to snake PA2-like toxins. Although its precise function remains unclear, binding of sPLA2 to its receptor participates in both positive and negative regulation of sPLA2 functions as well as clearance of sPLA2. Binding of sPLA2-IB/PLA2G1B indu…
ENSG00000176697.18	BDNF	chr11	27654893	27722058	1.90197	3.1e-14	7.53959	6.81114	6.95324	6.37528	6.84644	7.04263	Brain-derived neurotrophic factor (BDNF) (Abrineurin)	SUBCELLULAR LOCATION: Secreted.	FUNCTION: During development, promotes the survival and differentiation of selected neuronal populations of the peripheral and central nervous systems. Participates in axonal growth, pathfinding and in the modulation of dendritic growth and morphology. Major regulator of synaptic transmission and plasticity at adult synapses in many regions of the CNS. The versatility of BDNF is emphasized by its…
ENSG00000102466.15	FGF14	chr13	101710804	102402457	1.90645	1.18e-05	3.99573	3.30259	3.19722	1.69315	1.69315	2.09861	Fibroblast growth factor 14 (FGF-14) (Fibroblast growth factor homologous factor 4) (FHF-4)	SUBCELLULAR LOCATION: Nucleus {ECO:0000305}.	FUNCTION: Probably involved in nervous system development and function.
ENSG00000171617.13	ENC1	chr5	74627406	74641424	1.91193	1.7e-11	7.16961	6.56834	6.16479	5.8828	6.15906	6.65599	Ectoderm-neural cortex protein 1 (ENC-1) (Kelch-like protein 37) (Nuclear matrix protein NRP/B) (p53-induced gene 10 protein)	SUBCELLULAR LOCATION: Nucleus matrix {ECO:0000269|PubMed:19424503}. Cytoplasm {ECO:0000269|PubMed:19424503}. Cytoplasm, cytoskeleton {ECO:0000269|PubMed:19424503}.	FUNCTION: Actin-binding protein involved in the regulation of neuronal process formation and in differentiation of neural crest cells. Down-regulates transcription factor NF2L2/NRF2 by decreasing the rate of protein synthesis and not via a ubiquitin-mediated proteasomal degradation mechanism. {ECO:0000269|PubMed:19424503}.
ENSG00000175556.16	LONRF3	chrX	118974614	119018355	1.91199	4.46e-08	5.27667	4.66356	4.73767	3.77259	4.29584	4.73767	LON peptidase N-terminal domain and RING finger protein 3 (RING finger protein 127)	null	null
ENSG00000115414.18	FN1	chr2	215360440	215436172	1.91847	1.15e-12	7.26149	6.49717	6.30827	5.76217	6.52943	6.53339	Fibronectin (FN) (Cold-insoluble globulin) (CIG) [Cleaved into: Anastellin; Ugl-Y1; Ugl-Y2; Ugl-Y3]	SUBCELLULAR LOCATION: Secreted, extracellular space, extracellular matrix {ECO:0000305|PubMed:29100092}.	FUNCTION: Fibronectins bind cell surfaces and various compounds including collagen, fibrin, heparin, DNA, and actin. Fibronectins are involved in cell adhesion, cell motility, opsonization, wound healing, and maintenance of cell shape. Involved in osteoblast compaction through the fibronectin fibrillogenesis cell-mediated matrix assembly process, essential for osteoblast mineralization. Participa…
ENSG00000117318.8	ID3	chr1	23557918	23559794	1.93374	4.41e-15	7.71296	6.81711	6.61313	6.50939	6.44674	7.04025	DNA-binding protein inhibitor ID-3 (Class B basic helix-loop-helix protein 25) (bHLHb25) (Helix-loop-helix protein HEIR-1) (ID-like protein inhibitor HLH 1R21) (Inhibitor of DNA binding 3) (Inhibitor of differentiation 3)	SUBCELLULAR LOCATION: Nucleus.	FUNCTION: Transcriptional regulator (lacking a basic DNA binding domain) which negatively regulates the basic helix-loop-helix (bHLH) transcription factors by forming heterodimers and inhibiting their DNA binding and transcriptional activity. Implicated in regulating a variety of cellular processes, including cellular growth, senescence, differentiation, apoptosis, angiogenesis, and neoplastic tr…
ENSG00000256087.6	ZNF432	chr19	52031379	52095738	1.94611	5.33e-06	4.49651	2.94591	3.63906	2.38629	1.69315	2.79176	Zinc finger protein 432	SUBCELLULAR LOCATION: Nucleus {ECO:0000305}.	FUNCTION: May be involved in transcriptional regulation.
ENSG00000273079.5	GRIN2B	chr12	13437942	13981957	1.94785	1.15e-14	8.4524	7.18621	7.42162	6.60212	7.39859	7.72863	Glutamate receptor ionotropic, NMDA 2B (GluN2B) (Glutamate [NMDA] receptor subunit epsilon-2) (N-methyl D-aspartate receptor subtype 2B) (NMDAR2B) (NR2B) (N-methyl-D-aspartate receptor subunit 3) (NR3) (hNR3)	SUBCELLULAR LOCATION: Cell membrane {ECO:0000269|PubMed:26875626, ECO:0000269|PubMed:26919761, ECO:0000269|PubMed:28126851, ECO:0000269|PubMed:8768735}; Multi-pass membrane protein {ECO:0000250|UniProtKB:Q00960}. Cell junction, synapse, postsynaptic cell membrane {ECO:0000250|UniProtKB:Q00960}; Multi-pass membrane protein {ECO:0000250|UniProtKB:Q00960}.	FUNCTION: Component of NMDA receptor complexes that function as heterotetrameric, ligand-gated ion channels with high calcium permeability and voltage-dependent sensitivity to magnesium. Channel activation requires binding of the neurotransmitter glutamate to the epsilon subunit, glycine binding to the zeta subunit, plus membrane depolarization to eliminate channel inhibition by Mg(2+) (PubMed:87…
ENSG00000112541.13	PDE10A	chr6	165327287	165986603	1.95773	5.59e-06	4.7612	2.60944	3.83321	2.79176	1	2.09861	cAMP and cAMP-inhibited cGMP 3',5'-cyclic phosphodiesterase 10A (EC 3.1.4.17) (EC 3.1.4.35)	SUBCELLULAR LOCATION: Cytoplasm. Note=Located mostly to soluble cellular fractions.	FUNCTION: Plays a role in signal transduction by regulating the intracellular concentration of cyclic nucleotides. Can hydrolyze both cAMP and cGMP, but has higher affinity for cAMP and is more efficient with cAMP as substrate. May play a critical role in regulating cAMP and cGMP levels in the striatum, a region of the brain that contributes to the control of movement and cognition. {ECO:0000250|…
ENSG00000133424.20	LARGE1	chr22	33162226	33922841	1.97026	2.07e-06	4.91202	3.56495	4.46574	2.09861	2.79176	4.09104	LARGE xylosyl- and glucuronyltransferase 1 (Fragment)	null	null
ENSG00000169851.15	PCDH7	chr4	30720415	31146805	2.00015	1.72e-16	8.85127	7.40026	7.82111	7.52356	7.23245	7.9575	Protocadherin-7 (Brain-heart protocadherin) (BH-Pcdh)	SUBCELLULAR LOCATION: Cell membrane; Single-pass type I membrane protein.	null
ENSG00000163110.14	PDLIM5	chr4	94451857	94668227	2.09762	1.42e-17	10.0052	9.02617	9.0398	8.21229	8.99159	9.25219	PDZ and LIM domain protein 5 (Enigma homolog) (Enigma-like PDZ and LIM domains protein)	SUBCELLULAR LOCATION: Cell junction, synapse, postsynaptic cell membrane, postsynaptic density {ECO:0000250}. Cell junction, synapse, synaptosome {ECO:0000250}. Cytoplasm {ECO:0000250}. Note=Detected both at presynaptic and postsynaptic sites. {ECO:0000250}.	FUNCTION: May play an important role in the heart development by scaffolding PKC to the Z-disk region. May play a role in the regulation of cardiomyocyte expansion. Overexpression promotes the development of heart hypertrophy. Contributes to the regulation of dendritic spine morphogenesis in neurons. May restrain postsynaptic growth of excitatory synapses (By similarity). {ECO:0000250}.
ENSG00000115738.9	ID2	chr2	8678845	8684453	2.14263	3.09e-21	8.42536	7.32972	7.7178	7.23441	7.10925	7.57647	DNA-binding protein inhibitor ID-2 (Class B basic helix-loop-helix protein 26) (bHLHb26) (Inhibitor of DNA binding 2) (Inhibitor of differentiation 2)	SUBCELLULAR LOCATION: Cytoplasm {ECO:0000250|UniProtKB:P41136}. Nucleus {ECO:0000250|UniProtKB:P41136}.	FUNCTION: Transcriptional regulator (lacking a basic DNA binding domain) which negatively regulates the basic helix-loop-helix (bHLH) transcription factors by forming heterodimers and inhibiting their DNA binding and transcriptional activity. Implicated in regulating a variety of cellular processes, including cellular growth, senescence, differentiation, apoptosis, angiogenesis, and neoplastic tr…
ENSG00000121966.6	CXCR4	chr2	136114349	136118165	2.15746	7.7e-08	4.3673	4.55535	4.3322	3.19722	3.07944	3.3979	C-X-C chemokine receptor type 4 (CXC-R4) (CXCR-4) (FB22) (Fusin) (HM89) (LCR1) (Leukocyte-derived seven transmembrane domain receptor) (LESTR) (Lipopolysaccharide-associated protein 3) (LAP-3) (LPS-associated protein 3) (NPYRL) (Stromal cell-derived factor 1 receptor) (SDF-1 receptor) (CD antigen CD184)	SUBCELLULAR LOCATION: Cell membrane {ECO:0000269|PubMed:10452968, ECO:0000305|PubMed:20929726}; Multi-pass membrane protein {ECO:0000269|PubMed:20929726}. Cell junction. Early endosome. Late endosome. Lysosome. Note=In unstimulated cells, diffuse pattern on plasma membrane. On agonist stimulation, colocalizes with ITCH at the plasma membrane where it becomes ubiquitinated. In the presence of anti…	FUNCTION: Receptor for the C-X-C chemokine CXCL12/SDF-1 that transduces a signal by increasing intracellular calcium ion levels and enhancing MAPK1/MAPK3 activation (PubMed:10452968, PubMed:28978524, PubMed:18799424, PubMed:24912431). Involved in the AKT signaling cascade (PubMed:24912431). Plays a role in regulation of cell migration, e.g. during wound healing (PubMed:28978524). Acts as a recept…
ENSG00000134198.9	TSPAN2	chr1	115048011	115089500	2.18619	1.94e-07	3.77259	3.70805	3.83321	0.001	0.001	2.38629	Tetraspanin-2 (Tspan-2) (Tetraspan NET-3)	SUBCELLULAR LOCATION: Membrane {ECO:0000305}; Multi-pass membrane protein {ECO:0000305}.	FUNCTION: May play a role in signalling in oligodendrocytes in the early stages of their terminal differentiation into myelin-forming glia and may also function in stabilizing the mature sheath. {ECO:0000250}.
ENSG00000124813.20	RUNX2	chr6	45328157	45664349	2.22817	8.98e-10	5.86753	4.21888	4.13549	3.19722	3.48491	4.4012	Runt-related transcription factor 2 (Acute myeloid leukemia 3 protein) (Core-binding factor subunit alpha-1) (CBF-alpha-1) (Oncogene AML-3) (Osteoblast-specific transcription factor 2) (OSF-2) (Polyomavirus enhancer-binding protein 2 alpha A subunit) (PEA2-alpha A) (PEBP2-alpha A) (SL3-3 enhancer factor 1 alpha A subunit) (SL3/AKV core-binding factor alpha A subunit)	SUBCELLULAR LOCATION: Nucleus {ECO:0000269|PubMed:28505335, ECO:0000269|PubMed:28738062}.	FUNCTION: Transcription factor involved in osteoblastic differentiation and skeletal morphogenesis (PubMed:28505335, PubMed:28738062, PubMed:28703881). Essential for the maturation of osteoblasts and both intramembranous and endochondral ossification. CBF binds to the core site, 5'-PYGPYGGT-3', of a number of enhancers and promoters, including murine leukemia virus, polyomavirus enhancer, T-cell …
ENSG00000143494.15	VASH2	chr1	212950520	212992037	2.25035	9.78e-19	7.01372	5.7185	5.55388	5.15888	5.36945	5.82831	Tubulinyl-Tyr carboxypeptidase 2 (EC 3.4.17.17) (Vasohibin-2) (Vasohibin-like protein)	SUBCELLULAR LOCATION: Cytoplasm {ECO:0000269|PubMed:19204325}. Secreted {ECO:0000269|PubMed:20736312}. Note=Mainly localizes in the cytoplasm (PubMed:19204325). Some fraction is secreted via a non-canonical secretion system; interaction with SVBP promotes secretion (PubMed:20736312). {ECO:0000269|PubMed:19204325, ECO:0000269|PubMed:20736312}.	FUNCTION: Tyrosine carboxypeptidase that removes the C-terminal tyrosine residue of alpha-tubulin, thereby regulating microtubule dynamics and function (PubMed:29146869). Acts as an activator of angiogenesis: expressed in infiltrating mononuclear cells in the sprouting front to promote angiogenesis (PubMed:19204325). {ECO:0000269|PubMed:19204325, ECO:0000269|PubMed:29146869}.
ENSG00000135480.15	KRT7	chr12	52232520	52252186	2.28461	1.15e-09	4.95124	4.52636	4.8712	3.77259	3.07944	3.89037	KRT7 protein (Fragment)	null	null
ENSG00000104723.20	TUSC3	chr8	15417215	15766649	2.29906	2.7e-08	3.70805	3.70805	3.3979	0.001	0.001	0.001	Tumor suppressor candidate 3 (Dolichyl-diphosphooligosaccharide--protein glycosyltransferase subunit TUSC3) (Oligosaccharyl transferase subunit TUSC3) (Magnesium uptake/transporter TUSC3) (Protein N33)	SUBCELLULAR LOCATION: Endoplasmic reticulum membrane {ECO:0000250}; Multi-pass membrane protein {ECO:0000250}.	FUNCTION: Acts as accessory component of the N-oligosaccharyl transferase (OST) complex which catalyzes the transfer of a high mannose oligosaccharide from a lipid-linked oligosaccharide donor to an asparagine residue within an Asn-X-Ser/Thr consensus motif in nascent polypeptide chains. Involved in N-glycosylation of STT3B-dependent substrates. Specifically required for the glycosylation of a su…
ENSG00000188732.10	FAM221A	chr7	23680130	23703249	2.34951	3.77e-09	4.97029	3.70805	4.04452	2.60944	0.001	3.30259	Protein FAM221A	null	null
ENSG00000077942.18	FBLN1	chr22	45502238	45601135	2.37118	6.73e-21	7.39526	6.23644	6.54908	5.35671	6.03044	6.44242	Fibulin-1 (FIBL-1)	SUBCELLULAR LOCATION: Secreted, extracellular space, extracellular matrix.	FUNCTION: Incorporated into fibronectin-containing matrix fibers. May play a role in cell adhesion and migration along protein fibers within the extracellular matrix (ECM). Could be important for certain developmental processes and contribute to the supramolecular organization of ECM architecture, in particular to those of basement membranes. Has been implicated in a role in cellular transformati…
ENSG00000163032.11	VSNL1	chr2	17539126	17657018	2.42939	7.76e-37	8.06476	6.79909	6.95842	6.44242	6.62402	6.70044	Visinin-like protein 1 (VILIP) (VLP-1) (Hippocalcin-like protein 3) (HLP3)	null	FUNCTION: Regulates (in vitro) the inhibition of rhodopsin phosphorylation in a calcium-dependent manner. {ECO:0000250}.
ENSG00000125378.15	BMP4	chr14	53949736	53958761	2.51602	7.59e-29	8.32119	7.45047	7.50279	6.54908	6.94542	7.35611	Bone morphogenetic protein 4 (BMP-4) (Bone morphogenetic protein 2B) (BMP-2B)	SUBCELLULAR LOCATION: Secreted, extracellular space, extracellular matrix.	FUNCTION: Induces cartilage and bone formation. Also acts in mesoderm induction, tooth development, limb formation and fracture repair. Acts in concert with PTHLH/PTHRP to stimulate ductal outgrowth during embryonic mammary development and to inhibit hair follicle induction (By similarity). {ECO:0000250}.
ENSG00000153993.13	SEMA3D	chr7	84995553	85186855	2.55965	2.32e-15	5.98361	4.63759	4.89182	3.07944	4.43399	4.21888	Semaphorin-3D	SUBCELLULAR LOCATION: Secreted {ECO:0000250}.	FUNCTION: Induces the collapse and paralysis of neuronal growth cones. Could potentially act as repulsive cues toward specific neuronal populations. Binds to neuropilin (By similarity). {ECO:0000250}.
ENSG00000198542.13	ITGBL1	chr13	101452593	101720856	2.59074	3.5e-12	5.5326	5.57471	4.66356	3.30259	3.56495	4.43399	Integrin, beta-like 1 (With EGF-like repeat domains), isoform CRA_a	null	null
ENSG00000142530.10	FAM71E1	chr19	50466785	50476753	2.67274	1.07e-21	6.89715	6.2832	6.09375	4.97029	5.2485	5.85203	Protein FAM71E1	null	null
ENSG00000183914.14	DNAH2	chr17	7717354	7833744	2.69398	1.72e-16	5.64439	4.49651	4.78419	3.83321	3.48491	3.56495	Dynein heavy chain 2, axonemal (Axonemal beta dynein heavy chain 2) (Ciliary dynein heavy chain 2) (Dynein heavy chain domain-containing protein 3)	SUBCELLULAR LOCATION: Cytoplasm, cytoskeleton, cilium axoneme {ECO:0000305}.	FUNCTION: Force generating protein of respiratory cilia. Produces force towards the minus ends of microtubules. Dynein has ATPase activity; the force-producing power stroke is thought to occur on release of ADP. Involved in sperm motility; implicated in sperm flagellar assembly (By similarity). {ECO:0000250}.
ENSG00000242265.5	PEG10	chr7	94656325	94669695	2.72859	8.92e-19	8.04491	6.35186	6.24175	4.82864	6.04343	5.97673	Retrotransposon-derived protein PEG10 (Embryonal carcinoma differentiation-regulated protein) (Mammalian retrotransposon-derived protein 2) (Myelin expression factor 3-like protein 1) (MEF3-like protein 1) (Paternally expressed gene 10 protein) (Retrotransposon gag domain-containing protein 3) (Retrotransposon-derived gag-like polyprotein) (Ty3/Gypsy-like protein)	SUBCELLULAR LOCATION: Nucleus. Cytoplasm. Note=Detected predominantly in the cytoplasm of breast and prostate carcinomas, in hepatocellular carcinoma (HCC) and B-cell chronic lymphocytic leukemia (B-CLL) cells and in the Hep-G2 cell line. Colocalized with ALK1.	FUNCTION: Prevents apoptosis in hepatocellular carcinoma (HCC) cells through interaction with SIAH1, a mediator of apoptosis. May also have a role in cell growth promotion and hepatoma formation. Inhibits the TGF-beta signaling by interacting with the TGF-beta receptor ALK1. When overexpressed, induces the formation of cellular extension, such as filipodia in association with ALK1. Involved at th…
ENSG00000251369.8	ZNF550	chr19	57535257	57559863	2.74677	2.69e-12	4.61092	4.3673	3.94444	0.001	2.60944	1.69315	Zinc finger protein 550	SUBCELLULAR LOCATION: Nucleus {ECO:0000305}.	FUNCTION: May be involved in transcriptional regulation.
ENSG00000074410.13	CA12	chr15	63321378	63382161	2.81746	2.27e-23	6.56068	5.29046	5.82028	4.04452	5.00733	4.8712	Carbonic anhydrase 12 (EC 4.2.1.1) (Carbonate dehydratase XII) (Carbonic anhydrase XII) (CA-XII) (Tumor antigen HOM-RCC-3.1.3)	SUBCELLULAR LOCATION: Membrane; Single-pass type I membrane protein. Cell membrane {ECO:0000269|PubMed:26911677}.	FUNCTION: Reversible hydration of carbon dioxide. {ECO:0000269|PubMed:26911677}.
ENSG00000122691.12	TWIST1	chr7	19020991	19117672	2.84257	1.27e-13	4.8712	4.63759	3.89037	2.38629	1.69315	2.38629	Twist-related protein 1 (Class A basic helix-loop-helix protein 38) (bHLHa38) (H-twist)	SUBCELLULAR LOCATION: Nucleus.	FUNCTION: Acts as a transcriptional regulator. Inhibits myogenesis by sequestrating E proteins, inhibiting trans-activation by MEF2, and inhibiting DNA-binding by MYOD1 through physical interaction. This interaction probably involves the basic domains of both proteins. Also represses expression of proinflammatory cytokines such as TNFA and IL1B. Regulates cranial suture patterning and fusion. Act…
ENSG00000158089.14	GALNT14	chr2	30910467	31155202	3.0096	2.27e-23	6.34233	4.80666	5.2485	3.19722	4.04452	4.52636	Polypeptide N-acetylgalactosaminyltransferase 14 (EC 2.4.1.41) (Polypeptide GalNAc transferase 14) (GalNAc-T14) (pp-GaNTase 14) (Protein-UDP acetylgalactosaminyltransferase 14) (UDP-GalNAc:polypeptide N-acetylgalactosaminyltransferase 14)	SUBCELLULAR LOCATION: Golgi apparatus membrane {ECO:0000250}; Single-pass type II membrane protein {ECO:0000250}.	FUNCTION: Catalyzes the initial reaction in O-linked oligosaccharide biosynthesis, the transfer of an N-acetyl-D-galactosamine residue to a serine or threonine residue on the protein receptor. Displays activity toward mucin-derived peptide substrates such as Muc2, Muc5AC, Muc7, and Muc13 (-58). May be involved in O-glycosylation in kidney.
ENSG00000267041.5	ZNF850	chr19	36714383	36772825	3.05242	4.57e-24	5.93447	4.78419	4.95124	3.56495	3.83321	3.70805	Zinc finger protein 850	SUBCELLULAR LOCATION: Nucleus {ECO:0000250}.	FUNCTION: May be involved in transcriptional regulation. {ECO:0000250}.
ENSG00000101670.11	LIPG	chr18	49560699	49599182	3.42395	2.11e-31	7.3613	6.97381	6.57215	4.95124	4.97029	5.70953	Endothelial lipase	SUBCELLULAR LOCATION: Secreted {ECO:0000256|SAAS:SAAS00553472}.	null
ENSG00000272602.5	ZNF595	chr4	53285	88211	3.85087	1.58e-25	5.2485	4.2581	4.3673	0.001	0.001	0.001	Zinc finger protein 595	SUBCELLULAR LOCATION: Nucleus {ECO:0000305}.	FUNCTION: May be involved in transcriptional regulation.
ENSG00000157227.12	MMP14	chr14	22836557	22849027	4.30842	2.68e-69	7.41182	6.49717	6.36598	4.3322	4.3673	4.68888	Matrix metalloproteinase-14	null	null
ENSG00000059804.15	SLC2A3	chr12	7919230	7936275	4.32797	1.86e-43	7.65801	7.68461	7.32972	4.49651	5.12713	4.95124	Solute carrier family 2, facilitated glucose transporter member 3 (Glucose transporter type 3, brain) (GLUT-3)	SUBCELLULAR LOCATION: Cell membrane {ECO:0000269|PubMed:9477959, ECO:0000305|PubMed:26176916}; Multi-pass membrane protein {ECO:0000269|PubMed:26176916}. Perikaryon {ECO:0000250|UniProtKB:Q07647}. Cell projection {ECO:0000250|UniProtKB:Q07647}. Note=Localized to densely spaced patches along neuronal processes. {ECO:0000250|UniProtKB:Q07647}.	FUNCTION: Facilitative glucose transporter that can also mediate the uptake of various other monosaccharides across the cell membrane (PubMed:9477959, PubMed:26176916). Mediates the uptake of glucose, 2-deoxyglucose, galactose, mannose, xylose and fucose, and probably also dehydroascorbate (PubMed:9477959, PubMed:26176916). Does not mediate fructose transport (PubMed:9477959, PubMed:26176916). {E…
