# Supplementary material for: P53-R273H mutation enhances colorectal cancer stemness through regulating specific lncRNAs
Source: J Exp Clin Cancer Res. 2019 Aug 28;38:379. doi: 10.1186/s13046-019-1375-9 (PMC6712617; doi:10.1186/s13046-019-1375-9)
Supplement: Supplementary file 5 — LncRNA annotation. (XLSX 107 kb) [file 13046_2019_1375_MOESM5_ESM.xlsx]

## Sheet: Sheet2
gene	description
GM140	uncharacterized LOC100287948
A2M-AS1	A2M antisense RNA 1
AATK-AS1	AATK antisense RNA 1
ABCC5-AS1	ABCC5 antisense RNA 1
ACTN1-AS1	ACTN1 antisense RNA 1
ACVR2B-AS1	ACVR2B antisense RNA 1
LOC100130964	ADAM metallopeptidase domain 3A-like
ADAMTS9-AS2	ADAMTS9 antisense RNA 2
ADAMTSL4-AS1	ADAMTSL4 antisense RNA 1
ADARB2-AS1	ADARB2 antisense RNA 1
ADD3-AS1	ADD3 antisense RNA 1
ADIPOQ-AS1	ADIPOQ antisense RNA 1
ADORA2A-AS1	ADORA2A antisense RNA 1
ADPGK-AS1	ADPGK antisense RNA 1
AFAP1-AS1	AFAP1 antisense RNA 1
AGAP2-AS1	AGAP2 antisense RNA 1
AGBL1-AS1	AGBL1 antisense RNA 1
AGBL4-IT1	AGBL4 intronic transcript 1 (non-protein coding)
AGBL5-AS1	AGBL5 antisense RNA 1
AGPAT4-IT1	AGPAT4 intronic transcript 1 (non-protein coding)
ALDH1L1-AS1	ALDH1L1 antisense RNA 1
ALDH1L1-AS2	ALDH1L1 antisense RNA 2
ALKBH3-AS1	ALKBH3 antisense RNA 1
ALMS1-IT1	ALMS1 intronic transcript 1 (non-protein coding)
ANKRD44-IT1	ANKRD44 intronic transcript 1 (non-protein coding)
ANO1-AS2	ANO1 antisense RNA 2 (head to head)
ANP32A-IT1	ANP32A intronic transcript 1 (non-protein coding)
AIRN	antisense of IGF2R non-protein coding RNA
AOAH-IT1	AOAH intronic transcript 1 (non-protein coding)
AP4B1-AS1	AP4B1 antisense RNA 1
APCDD1L-AS1	APCDD1L antisense RNA 1 (head to head)
APOBEC3B-AS1	APOBEC3B antisense RNA 1
APOC4-APOC2	APOC4-APOC2 readthrough (NMD candidate)
ARHGAP26-AS1	ARHGAP26 antisense RNA 1
ARHGAP5-AS1	ARHGAP5 antisense RNA 1 (head to head)
ARHGEF3-AS1	ARHGEF3 antisense RNA 1
ARHGEF38-IT1	ARHGEF38 intronic transcript 1 (non-protein coding)
ARMC2-AS1	ARMC2 antisense RNA 1
ARRDC3-AS1	ARRDC3 antisense RNA 1
ASAP1-IT1	ASAP1 intronic transcript 1 (non-protein coding)
ASAP1-IT2	ASAP1 intronic transcript 2 (non-protein coding)
ASB16-AS1	ASB16 antisense RNA 1
ASH1L-AS1	ASH1L antisense RNA 1
ASMTL-AS1	ASMTL antisense RNA 1
ATP11A-AS1	ATP11A antisense RNA 1
ATP1A1OS	ATP1A1 opposite strand
ATP6V0E2-AS1	ATP6V0E2 antisense RNA 1
ATXN8OS	ATXN8 opposite strand (non-protein coding)
BAALCOS	BAALC opposite strand
BACE1-AS	BACE1 antisense RNA
BAIAP2-AS1	BAIAP2 antisense RNA 1 (head to head)
BCDIN3D-AS1	BCDIN3D antisense RNA 1
BLACE	B-cell acute lymphoblastic leukemia expressed
BHLHE40-AS1	BHLHE40 antisense RNA 1
BIN3-IT1	BIN3 intronic transcript 1 (non-protein coding)
BLACAT1	bladder cancer associated transcript 1 (non-protein coding)
BPESC1	blepharophimosis, epicanthus inversus and ptosis, candidate 1 (non-protein coding)
BLOC1S1-RDH5	BLOC1S1-RDH5 readthrough
BLOC1S5-TXNDC5	BLOC1S5-TXNDC5 readthrough (NMD candidate)
BOLA3-AS1	BOLA3 antisense RNA 1 (head to head)
BANCR	BRAF-activated non-protein coding RNA
BCYRN1	brain cytoplasmic RNA 1
BRE-AS1	BRE antisense RNA 1
BCAR4	breast cancer anti-estrogen resistance 4 (non-protein coding)
BREA2	breast cancer estrogen-induced apoptosis 2
BRWD1-AS1	BRWD1 antisense RNA 1
BRWD1-IT2	BRWD1 intronic transcript 2 (non-protein coding)
BSN-AS2	BSN antisense RNA 2 (head to head)
BVES-AS1	BVES antisense RNA 1
BZRAP1-AS1	BZRAP1 antisense RNA 1
C10orf32-ASMT	C10orf32-ASMT readthrough (NMD candidate)
C10orf71-AS1	C10orf71 antisense RNA 1
C1QTNF1-AS1	C1QTNF1 antisense RNA 1
C1QTNF3-AMACR	C1QTNF3-AMACR readthrough (NMD candidate)
C1RL-AS1	C1RL antisense RNA 1
C20orf166-AS1	C20orf166 antisense RNA 1
C21orf91-OT1	C21orf91 overlapping transcript 1 (non-protein coding)
C9orf135-AS1	C9orf135 antisense RNA 1 (head to head)
CACNA1C-AS1	CACNA1C antisense RNA 1
CACNA1C-AS4	CACNA1C antisense RNA 4
CACNA1C-IT3	CACNA1C intronic transcript 3 (non-protein coding)
CACNA1G-AS1	CACNA1G antisense RNA 1
CACNA2D3-AS1	CACNA2D3 antisense RNA 1
CACTIN-AS1	CACTIN antisense RNA 1
CADM2-AS2	CADM2 antisense RNA 2
CASC14	cancer susceptibility candidate 14 (non-protein coding)
CASC15	cancer susceptibility candidate 15 (non-protein coding)
CASC16	cancer susceptibility candidate 16 (non-protein coding)
CASC17	cancer susceptibility candidate 17 (non-protein coding)
CASC18	cancer susceptibility candidate 18 (non-protein coding)
CASC2	cancer susceptibility candidate 2 (non-protein coding)
CASC20	cancer susceptibility candidate 20 (non-protein coding)
CASC6	cancer susceptibility candidate 6 (non-protein coding)
CASC8	cancer susceptibility candidate 8 (non-protein coding)
CASC9	cancer susceptibility candidate 9 (non-protein coding)
CAPN10-AS1	CAPN10 antisense RNA 1 (head to head)
CECR3	cat eye syndrome chromosome region, candidate 3 (non-protein coding)
CECR7	cat eye syndrome chromosome region, candidate 7 (non-protein coding)
CBR3-AS1	CBR3 antisense RNA 1
CCDC13-AS1	CCDC13 antisense RNA 1
CCDC147-AS1	CCDC147 antisense RNA 1 (head to head)
CCDC148-AS1	CCDC148 antisense RNA 1
CCDC41-AS1	CCDC41 antisense RNA 1 (head to head)
CCL15-CCL14	CCL15-CCL14 readthrough (NMD candidate)
CCNT2-AS1	CCNT2 antisense RNA 1
CD81-AS1	CD81 antisense RNA 1
CDKN2B-AS1	CDKN2B antisense RNA 1
CEBPA-AS1	CEBPA antisense RNA 1 (head to head)
CEBPZ-AS1	CEBPZ antisense RNA 1
CECR5-AS1	CECR5 antisense RNA 1
CELF2-AS2	CELF2 antisense RNA 2
CERS6-AS1	CERS6 antisense RNA 1
CFLAR-AS1	CFLAR antisense RNA 1
CISTR	chondrogenesis-associated transcript
CHRM3-AS1	CHRM3 antisense RNA 1
CHRM3-AS2	CHRM3 antisense RNA 2
C1orf145	chromosome 1 open reading frame 145
C1orf180	chromosome 1 open reading frame 180
C1orf200	chromosome 1 open reading frame 200
C1orf220	chromosome 1 open reading frame 220
C10orf115	chromosome 10 open reading frame 115
C10orf40	chromosome 10 open reading frame 40
C10orf85	chromosome 10 open reading frame 85
C12orf36	chromosome 12 open reading frame 36
C14orf23	chromosome 14 open reading frame 23
C14orf64	chromosome 14 open reading frame 64
C15orf37	chromosome 15 open reading frame 37
C16orf98	chromosome 16 open reading frame 98
C21orf119	chromosome 21 open reading frame 119
C21orf128	chromosome 21 open reading frame 128
C21orf15	chromosome 21 open reading frame 15
C21orf37	chromosome 21 open reading frame 37
C21orf49	chromosome 21 open reading frame 49
C21orf54	chromosome 21 open reading frame 54
C21orf67	chromosome 21 open reading frame 67
C21orf88	chromosome 21 open reading frame 88
C21orf90	chromosome 21 open reading frame 90
C22orf34	chromosome 22 open reading frame 34
C3orf49	chromosome 3 open reading frame 49
C3orf65	chromosome 3 open reading frame 65
C5orf27	chromosome 5 open reading frame 27
C5orf56	chromosome 5 open reading frame 56
C6orf100	chromosome 6 open reading frame 100
C6orf123	chromosome 6 open reading frame 123
C6orf147	chromosome 6 open reading frame 147
C6orf164	chromosome 6 open reading frame 164
C7orf13	chromosome 7 open reading frame 13
C8orf12	chromosome 8 open reading frame 12
C8orf49	chromosome 8 open reading frame 49
C9orf53	chromosome 9 open reading frame 53
CXorf28	chromosome X open reading frame 28
CXorf31	chromosome X open reading frame 31
CIRBP-AS1	CIRBP antisense RNA 1
CKMT2-AS1	CKMT2 antisense RNA 1
CLDN10-AS1	CLDN10 antisense RNA 1
CLSTN2-AS1	CLSTN2 antisense RNA 1
CLUHP3	clustered mitochondria (cluA/CLU1) homolog pseudogene 3
CLYBL-AS2	CLYBL antisense RNA 2
CDRT7	CMT1A duplicated region transcript 7 (non-protein coding)
CDRT8	CMT1A duplicated region transcript 8
CNTFR-AS1	CNTFR antisense RNA 1
CNTN4-AS2	CNTN4 antisense RNA 2
COL4A2-AS1	COL4A2 antisense RNA 1
CAHM	colon adenocarcinoma hypermethylated (non-protein coding)
CCAT1	colon cancer associated transcript 1 (non-protein coding)
CCAT2	colon cancer associated transcript 2 (non-protein coding)
COLCA1	colorectal cancer associated 1
CRNDE	colorectal neoplasia differentially expressed (non-protein coding)
COX10-AS1	COX10 antisense RNA 1
CPB2-AS1	CPB2 antisense RNA 1
CPEB2-AS1	CPEB2 antisense RNA 1 (head to head)
CPS1-IT1	CPS1 intronic transcript 1 (non-protein coding)
CRHR1-IT1	CRHR1 intronic transcript 1 (non-protein coding)
CRYM-AS1	CRYM antisense RNA 1
CSNK1G2-AS1	CSNK1G2 antisense RNA 1
CSTF3-AS1	CSTF3 antisense RNA 1 (head to head)
CTBP1-AS	CTBP1 antisense RNA
CTBP1-AS2	CTBP1 antisense RNA 2 (head to head)
CYP1B1-AS1	CYP1B1 antisense RNA 1
D21S2088E	D21S2088E
DAB1-AS1	DAB1 antisense RNA 1
DACT3-AS1	DACT3 antisense RNA 1
DAOA-AS1	DAOA antisense RNA 1
DBH-AS1	DBH antisense RNA 1
DCTN1-AS1	DCTN1 antisense RNA 1
DDX11-AS1	DDX11 antisense RNA 1
LOC642846	DEAD/H (Asp-Glu-Ala-Asp/His) box polypeptide 11-like
DLEU1	deleted in lymphocytic leukemia 1 (non-protein coding)
DLEU2	deleted in lymphocytic leukemia 2 (non-protein coding)
DENND5B-AS1	DENND5B antisense RNA 1
DGUOK-AS1	DGUOK antisense RNA 1
DHRS4-AS1	DHRS4 antisense RNA 1
DIAPH3-AS1	DIAPH3 antisense RNA 1
DIAPH3-AS2	DIAPH3 antisense RNA 2
DICER1-AS1	DICER1 antisense RNA 1
DANCR	differentiation antagonizing non-protein coding RNA
DGCR10	DiGeorge syndrome critical region gene 10 (non-protein coding)
DGCR11	DiGeorge syndrome critical region gene 11 (non-protein coding)
DGCR5	DiGeorge syndrome critical region gene 5 (non-protein coding)
DGCR9	DiGeorge syndrome critical region gene 9
DIO2-AS1	DIO2 antisense RNA 1
DIO3OS	DIO3 opposite strand/antisense RNA (head to head)
DISC1FP1	DISC1 fusion partner 1 (non-protein coding)
DIRC3	disrupted in renal carcinoma 3
DISC2	disrupted in schizophrenia 2 (non-protein coding)
PKI55	DKFZp434H1419
DLEU7-AS1	DLEU7 antisense RNA 1
DLG3-AS1	DLG3 antisense RNA 1
DLG5-AS1	DLG5 antisense RNA 1
DLGAP1-AS1	DLGAP1 antisense RNA 1
DLGAP1-AS3	DLGAP1 antisense RNA 3
DLGAP1-AS4	DLGAP1 antisense RNA 4
DLGAP1-AS5	DLGAP1 antisense RNA 5
DLX6-AS1	DLX6 antisense RNA 1
DNAH17-AS1	DNAH17 antisense RNA 1
DNAJB8-AS1	DNAJB8 antisense RNA 1
DNAJC27-AS1	DNAJC27 antisense RNA 1
DNM3OS	DNM3 opposite strand/antisense RNA
DNMBP-AS1	DNMBP antisense RNA 1
DOCK4-AS1	DOCK4 antisense RNA 1
DOCK9-AS1	DOCK9 antisense RNA 1
DOCK9-AS2	DOCK9 antisense RNA 2 (head to head)
DSCR10	Down syndrome critical region gene 10 (non-protein coding)
DSCR8	Down syndrome critical region gene 8
DSCR9	Down syndrome critical region gene 9 (non-protein coding)
DPH6-AS1	DPH6 antisense RNA 1 (head to head)
DPP10-AS1	DPP10 antisense RNA 1
DPYD-AS1	DPYD antisense RNA 1
DPYD-AS2	DPYD antisense RNA 2
DSCAM-AS1	DSCAM antisense RNA 1
DSCAM-IT1	DSCAM intronic transcript 1 (non-protein coding)
DYNLL1-AS1	DYNLL1 antisense RNA 1
DYX1C1-CCPG1	DYX1C1-CCPG1 readthrough (NMD candidate)
EDNRB-AS1	EDNRB antisense RNA 1
EFCAB14-AS1	EFCAB14 antisense RNA 1
EFCAB6-AS1	EFCAB6 antisense RNA 1
EFCAB10	EF-hand calcium binding domain 10
EGFLAM-AS2	EGFLAM antisense RNA 2
EGFLAM-AS4	EGFLAM antisense RNA 4
EGFR-AS1	EGFR antisense RNA 1
EHHADH-AS1	EHHADH antisense RNA 1
EIF1B-AS1	EIF1B antisense RNA 1
EIF3J-AS1	EIF3J antisense RNA 1 (head to head)
ELMO1-AS1	ELMO1 antisense RNA 1
ELOVL2-AS1	ELOVL2 antisense RNA 1
ESRG	embryonic stem cell related (non-protein coding)
EMC3-AS1	EMC3 antisense RNA 1
EMCN-IT3	EMCN intronic transcript 3 (non-protein coding)
EMX2OS	EMX2 opposite strand/antisense RNA
ERVK13-1	endogenous retrovirus group K13, member 1
ENO1-AS1	ENO1 antisense RNA 1
ENTPD1-AS1	ENTPD1 antisense RNA 1
ENTPD3-AS1	ENTPD3 antisense RNA 1
EGOT	eosinophil granule ontogeny transcript (non-protein coding)
EPB41L4A-AS1	EPB41L4A antisense RNA 1
EPB41L4A-AS2	EPB41L4A antisense RNA 2 (head to head)
EPHA1-AS1	EPHA1 antisense RNA 1
EPN2-AS1	EPN2 antisense RNA 1
EPN2-IT1	EPN2 intronic transcript 1 (non-protein coding)
ERC2-IT1	ERC2 intronic transcript 1 (non-protein coding)
ERI3-IT1	ERI3 intronic transcript 1 (non-protein coding)
ERICH1-AS1	ERICH1 antisense RNA 1
EZR-AS1	EZR antisense RNA 1
F11-AS1	F11 antisense RNA 1
FAM13A-AS1	FAM13A antisense RNA 1
FAM155A-IT1	FAM155A intronic transcript 1 (non-protein coding)
FAM181A-AS1	FAM181A antisense RNA 1
FAM211A-AS1	FAM211A antisense RNA 1
FAM212B-AS1	FAM212B antisense RNA 1
FAM222A-AS1	FAM222A antisense RNA 1
FAM24B-CUZD1	FAM24B-CUZD1 readthrough
FAM83A-AS1	FAM83A antisense RNA 1
FAM83H-AS1	FAM83H antisense RNA 1 (head to head)
FAM106A	family with sequence similarity 106, member A
FAM138A	family with sequence similarity 138, member A
FAM138B	family with sequence similarity 138, member B
FAM138C	family with sequence similarity 138, member C
FAM138D	family with sequence similarity 138, member D
FAM138F	family with sequence similarity 138, member F
FAM182A	family with sequence similarity 182, member A
FAM182B	family with sequence similarity 182, member B
FAM183CP	family with sequence similarity 183, member C, pseudogene
FAM201A	family with sequence similarity 201, member A
FAM215A	family with sequence similarity 215, member A (non-protein coding)
FAM223B	family with sequence similarity 223, member B (non-protein coding)
FAM224A	family with sequence similarity 224, member A (non-protein coding)
FAM225A	family with sequence similarity 225, member A (non-protein coding)
FAM225B	family with sequence similarity 225, member B (non-protein coding)
FAM226A	family with sequence similarity 226, member A (non-protein coding)
FAM230B	family with sequence similarity 230, member B (non-protein coding)
FAM27A	family with sequence similarity 27, member A
FAM27B	family with sequence similarity 27, member B
FAM27C	family with sequence similarity 27, member C
FAM27E3	family with sequence similarity 27, member E3
FAM27L	family with sequence similarity 27-like
FAM41AY1	family with sequence similarity 41, member A, Y-linked 1
FAM41AY2	family with sequence similarity 41, member A, Y-linked 2
FAM41C	family with sequence similarity 41, member C
FAM66A	family with sequence similarity 66, member A
FAM66B	family with sequence similarity 66, member B
FAM66C	family with sequence similarity 66, member C
FAM66D	family with sequence similarity 66, member D
FAM66E	family with sequence similarity 66, member E
FAM74A1	family with sequence similarity 74, member A1
FAM74A2	family with sequence similarity 74, member A2
FAM74A3	family with sequence similarity 74, member A3
FAM74A4	family with sequence similarity 74, member A4
FAM87A	family with sequence similarity 87, member A
FAM87B	family with sequence similarity 87, member B
FAM95A	family with sequence similarity 95, member A
FAM95B1	family with sequence similarity 95, member B1
FAM95C	family with sequence similarity 95, member C
FAM99A	family with sequence similarity 99, member A (non-protein coding)
FAM99B	family with sequence similarity 99, member B (non-protein coding)
FANK1-AS1	FANK1 antisense RNA 1
FAS-AS1	FAS antisense RNA 1
FAR2P1	fatty acyl CoA reductase 2 pseudogene 1
FAR2P2	fatty acyl CoA reductase 2 pseudogene 2
FBXO22-AS1	FBXO22 antisense RNA 1
FER1L6-AS1	FER1L6 antisense RNA 1
FER1L6-AS2	FER1L6 antisense RNA 2
FEZF1-AS1	FEZF1 antisense RNA 1
FGD5-AS1	FGD5 antisense RNA 1
FGF10-AS1	FGF10 antisense RNA 1
FGF14-AS2	FGF14 antisense RNA 2
FGF14-IT1	FGF14 intronic transcript 1 (non-protein coding)
FKSG29	FKSG29
FLG-AS1	FLG antisense RNA 1
FLJ16171	FLJ16171 protein
FLJ26850	FLJ26850 protein
FLJ33360	FLJ33360 protein
FLJ35934	FLJ35934
FLJ43879	FLJ43879 protein
FLJ45079	FLJ45079 protein
FLVCR1-AS1	FLVCR1 antisense RNA 1 (head to head)
FMR1-AS1	FMR1 antisense RNA 1
FTCDNL1	formiminotransferase cyclodeaminase N-terminal like
FOXD2-AS1	FOXD2 antisense RNA 1 (head to head)
FENDRR	FOXF1 adjacent non-coding developmental regulatory RNA
FOXN3-AS1	FOXN3 antisense RNA 1
FOXN3-AS2	FOXN3 antisense RNA 2
LOC286367	FP944
FRMD6-AS1	FRMD6 antisense RNA 1
FRMD6-AS2	FRMD6 antisense RNA 2
FRY-AS1	FRY antisense RNA 1
FTO-IT1	FTO intronic transcript 1 (non-protein coding)
FUT8-AS1	FUT8 antisense RNA 1
FZD10-AS1	FZD10 antisense RNA 1 (head to head)
GABPB1-AS1	GABPB1 antisense RNA 1
GAS5-AS1	GAS5 antisense RNA 1
GATA3-AS1	GATA3 antisense RNA 1
GATA6-AS1	GATA6 antisense RNA 1 (head to head)
GATM-AS1	GATM antisense RNA 1
GCSAML-AS1	GCSAML antisense RNA 1
GHRLOS	ghrelin opposite strand/antisense RNA
GJA9-MYCBP	GJA9-MYCBP readthrough
GLIDR	glioblastoma down-regulated RNA
GLIS3-AS1	GLIS3 antisense RNA 1
GMDS-AS1	GMDS antisense RNA 1 (head to head)
GNG12-AS1	GNG12 antisense RNA 1
GPC5-AS1	GPC5 antisense RNA 1
GPC6-AS1	GPC6 antisense RNA 1
GPC6-AS2	GPC6 antisense RNA 2
GPR1-AS	GPR1 antisense RNA
GPR158-AS1	GPR158 antisense RNA 1
GRID1-AS1	GRID1 antisense RNA 1
GRIK1-AS1	GRIK1 antisense RNA 1
GRIK1-AS2	GRIK1 antisense RNA 2
GRM5-AS1	GRM5 antisense RNA 1
GSN-AS1	GSN antisense RNA 1
H19	H19, imprinted maternally expressed transcript (non-protein coding)
H1FX-AS1	H1FX antisense RNA 1
HAND2-AS1	HAND2 antisense RNA 1 (head to head)
HAO2-IT1	HAO2 intronic transcript 1 (non-protein coding)
HAS2-AS1	HAS2 antisense RNA 1
LOC100131635	hCG1645011-like
RP11-404O13.1	hCG1654703
RP11-622A1.2	hCG1813624
LOC100130298	hCG1816373-like
RP4-639F20.1	hCG2028352-like
HPYR1	Helicobacter pylori responsive 1 (non-protein coding)
HCCAT3	hepatocellular carcinoma associated transcript 3 (non-protein coding)
HCCAT5	hepatocellular carcinoma associated transcript 5 (non-protein coding)
HEIH	hepatocellular carcinoma up-regulated EZH2-associated long non-coding RNA
HULC	hepatocellular carcinoma up-regulated long non-coding RNA
HEXA-AS1	HEXA antisense RNA 1
HHIP-AS1	HHIP antisense RNA 1
HIF1A-AS2	HIF1A antisense RNA 2
HAR1A	highly accelerated region 1A (non-protein coding)
HAR1B	highly accelerated region 1B (non-protein coding)
HCG11	HLA complex group 11 (non-protein coding)
HCG14	HLA complex group 14 (non-protein coding)
HCG17	HLA complex group 17 (non-protein coding)
HCG22	HLA complex group 22
HCG23	HLA complex group 23 (non-protein coding)
HCG25	HLA complex group 25 (non-protein coding)
HCG26	HLA complex group 26 (non-protein coding)
HCG27	HLA complex group 27 (non-protein coding)
HCG4	HLA complex group 4 (non-protein coding)
HCG4B	HLA complex group 4B (non-protein coding)
HCG8	HLA complex group 8
HCG9	HLA complex group 9 (non-protein coding)
HCP5	HLA complex P5 (non-protein coding)
HLA-F-AS1	HLA-F antisense RNA 1
HLTF-AS1	HLTF antisense RNA 1
HLX-AS1	HLX antisense RNA 1
HM13-AS1	HM13 antisense RNA 1
HMGN3-AS1	HMGN3 antisense RNA 1
HNF1A-AS1	HNF1A antisense RNA 1
HNF4A-AS1	HNF4A antisense RNA 1
HNRNPU-AS1	HNRNPU antisense RNA 1
HNRNPUL2-BSCL2	HNRNPUL2-BSCL2 readthrough
HOTAIR	HOX transcript antisense RNA
HOXA-AS3	HOXA cluster antisense RNA 3
HOTTIP	HOXA distal transcript antisense RNA
HOTAIRM1	HOXA transcript antisense RNA, myeloid-specific 1
HOXA11-AS	HOXA11 antisense RNA
HOXB-AS1	HOXB cluster antisense RNA 1
HOXB-AS3	HOXB cluster antisense RNA 3
HOXC13-AS	HOXC13 antisense RNA
HOXD-AS1	HOXD cluster antisense RNA 1
HOXD-AS2	HOXD cluster antisense RNA 2
HPN-AS1	HPN antisense RNA 1
HS1BP3-IT1	HS1BP3 intronic transcript 1 (non-protein coding)
HS6ST2-AS1	HS6ST2 antisense RNA 1
HTR2A-AS1	HTR2A antisense RNA 1
HTR5A-AS1	HTR5A antisense RNA 1
HTT-AS	HTT antisense RNA (head to head)
HPVC1	human papillomavirus (type 18) E5 central sequence-like 1
HYMAI	hydatidiform mole associated and imprinted (non-protein coding)
IBA57-AS1	IBA57 antisense RNA 1 (head to head)
IDH1-AS1	IDH1 antisense RNA 1
IDI2-AS1	IDI2 antisense RNA 1
IFNG-AS1	IFNG antisense RNA 1
IGFBP7-AS1	IGFBP7 antisense RNA 1
IGSF11-AS1	IGSF11 antisense RNA 1
IL10RB-AS1	IL10RB antisense RNA 1 (head to head)
IL12A-AS1	IL12A antisense RNA 1
IL21-AS1	IL21 antisense RNA 1
IL21R-AS1	IL21R antisense RNA 1
ILF3-AS1	ILF3 antisense RNA 1 (head to head)
IPW	imprinted in Prader-Willi syndrome (non-protein coding)
INE2	inactivation escape 2 (non-protein coding)
INHBA-AS1	INHBA antisense RNA 1
INO80B-WBP1	INO80B-WBP1 readthrough (NMD candidate)
INTS6-AS1	INTS6 antisense RNA 1
IPO11-LRRC70	IPO11-LRRC70 readthrough
IPO9-AS1	IPO9 antisense RNA 1
IQCF5-AS1	IQCF5 antisense RNA 1
IQCH-AS1	IQCH antisense RNA 1
ISM1-AS1	ISM1 antisense RNA 1
ISPD-AS1	ISPD antisense RNA 1
ITGB2-AS1	ITGB2 antisense RNA 1
ITPK1-AS1	ITPK1 antisense RNA 1
ITPKB-IT1	ITPKB intronic transcript 1 (non-protein coding)
ITPR1-AS1	ITPR1 antisense RNA 1 (head to head)
JAKMIP2-AS1	JAKMIP2 antisense RNA 1
JAZF1-AS1	JAZF1 antisense RNA 1
JHDM1D-AS1	JHDM1D antisense RNA 1 (head to head)
JMJD1C-AS1	JMJD1C antisense RNA 1
JPX	JPX transcript, XIST activator (non-protein coding)
JRKL-AS1	JRKL antisense RNA 1
KANSL1-AS1	KANSL1 antisense RNA 1
KCNAB1-AS1	KCNAB1 antisense RNA 1
KCNAB1-AS2	KCNAB1 antisense RNA 2
KCNC4-AS1	KCNC4 antisense RNA 1 (head to head)
KCND3-IT1	KCND3 intronic transcript 1 (non-protein coding)
KCNIP2-AS1	KCNIP2 antisense RNA 1
KCNIP4-IT1	KCNIP4 intronic transcript 1 (non-protein coding)
KCNJ2-AS1	KCNJ2 antisense RNA 1 (head to head)
KCNQ1DN	KCNQ1 downstream neighbor (non-protein coding)
KCNQ1OT1	KCNQ1 opposite strand/antisense transcript 1 (non-protein coding)
KCNQ5-AS1	KCNQ5 antisense RNA 1
KCTD21-AS1	KCTD21 antisense RNA 1
KDM4A-AS1	KDM4A antisense RNA 1
KRTAP20-4	keratin associated protein 20-4
KC6	keratoconus gene 6
KIAA0087	KIAA0087
KIAA0125	KIAA0125
KIAA1656	KIAA1656 protein
KIF25-AS1	KIF25 antisense RNA 1
KIF9-AS1	KIF9 antisense RNA 1
KIRREL3-AS2	KIRREL3 antisense RNA 2
KIRREL3-AS3	KIRREL3 antisense RNA 3
KLHL7-AS1	KLHL7 antisense RNA 1 (head to head)
KMT2E-AS1	KMT2E antisense RNA 1 (head to head)
KRTAP5-AS1	KRTAP5-1/KRTAP5-2 antisense RNA 1
KTN1-AS1	KTN1 antisense RNA 1
LAMTOR5-AS1	LAMTOR5 antisense RNA 1
LARGE-AS1	LARGE antisense RNA 1
LARS2-AS1	LARS2 antisense RNA 1
LBX1-AS1	LBX1 antisense RNA 1 (head to head)
LDLRAD4-AS1	LDLRAD4 antisense RNA 1
LEF1-AS1	LEF1 antisense RNA 1
LEMD1-AS1	LEMD1 antisense RNA 1
LRRC37A5P	leucine rich repeat containing 37, member A5, pseudogene
LGALS8-AS1	LGALS8 antisense RNA 1
LHFPL3-AS1	LHFPL3 antisense RNA 1
LHFPL3-AS2	LHFPL3 antisense RNA 2
LIMD1-AS1	LIMD1 antisense RNA 1
LIPE-AS1	LIPE antisense RNA 1
LMCD1-AS1	LMCD1 antisense RNA 1 (head to head)
LNX1-AS1	LNX1 antisense RNA 1
LNX1-AS2	LNX1 antisense RNA 2
LOC100630923	LOC100289561-PRKRIP1 readthrough
LOC100499484-C9ORF174	LOC100499484-C9orf174 readthrough
LINC01000	long intergenic non-protein coding RNA 1000
LINC01001	long intergenic non-protein coding RNA 1001
LINC01002	long intergenic non-protein coding RNA 1002
LINC01003	long intergenic non-protein coding RNA 1003
LINC01004	long intergenic non-protein coding RNA 1004
LINC01005	long intergenic non-protein coding RNA 1005
LINC01006	long intergenic non-protein coding RNA 1006
LINC01007	long intergenic non-protein coding RNA 1007
LINC01010	long intergenic non-protein coding RNA 1010
LINC01011	long intergenic non-protein coding RNA 1011
LINC01012	long intergenic non-protein coding RNA 1012
LINC01013	long intergenic non-protein coding RNA 1013
LINC01014	long intergenic non-protein coding RNA 1014
LINC01015	long intergenic non-protein coding RNA 1015
LINC01016	long intergenic non-protein coding RNA 1016
LINC01018	long intergenic non-protein coding RNA 1018
LINC01019	long intergenic non-protein coding RNA 1019
LINC01020	long intergenic non-protein coding RNA 1020
LINC01021	long intergenic non-protein coding RNA 1021
LINC01023	long intergenic non-protein coding RNA 1023
LINC01024	long intergenic non-protein coding RNA 1024
LINC01028	long intergenic non-protein coding RNA 1028
LINC01029	long intergenic non-protein coding RNA 1029
LINC01030	long intergenic non-protein coding RNA 1030
LINC01056	long intergenic non-protein coding RNA 1056
LINC01057	long intergenic non-protein coding RNA 1057
LINC01060	long intergenic non-protein coding RNA 1060
LINC01061	long intergenic non-protein coding RNA 1061
LINC01069	long intergenic non-protein coding RNA 1069
LINC01070	long intergenic non-protein coding RNA 1070
LINC01071	long intergenic non-protein coding RNA 1071
LINC01080	long intergenic non-protein coding RNA 1080
LINC01081	long intergenic non-protein coding RNA 1081
LINC01082	long intergenic non-protein coding RNA 1082
LINC01085	long intergenic non-protein coding RNA 1085
LINC01087	long intergenic non-protein coding RNA 1087
LINC01088	long intergenic non-protein coding RNA 1088
LINC01089	long intergenic non-protein coding RNA 1089
LINC01091	long intergenic non-protein coding RNA 1091
LINC01093	long intergenic non-protein coding RNA 1093
LINC01094	long intergenic non-protein coding RNA 1094
LINC01095	long intergenic non-protein coding RNA 1095
LINC01096	long intergenic non-protein coding RNA 1096
LINC01097	long intergenic non-protein coding RNA 1097
LINC01098	long intergenic non-protein coding RNA 1098
LINC01099	long intergenic non-protein coding RNA 1099
LINC01100	long intergenic non-protein coding RNA 1100
LINC01101	long intergenic non-protein coding RNA 1101
LINC01102	long intergenic non-protein coding RNA 1102
LINC01103	long intergenic non-protein coding RNA 1103
LINC01104	long intergenic non-protein coding RNA 1104
LINC01105	long intergenic non-protein coding RNA 1105
LINC01106	long intergenic non-protein coding RNA 1106
LINC01107	long intergenic non-protein coding RNA 1107
LINC01108	long intergenic non-protein coding RNA 1108
LINC00111	long intergenic non-protein coding RNA 111
LINC01111	long intergenic non-protein coding RNA 1111
LINC01114	long intergenic non-protein coding RNA 1114
LINC01115	long intergenic non-protein coding RNA 1115
LINC01116	long intergenic non-protein coding RNA 1116
LINC01118	long intergenic non-protein coding RNA 1118
LINC01119	long intergenic non-protein coding RNA 1119
LINC00112	long intergenic non-protein coding RNA 112
LINC01120	long intergenic non-protein coding RNA 1120
LINC01121	long intergenic non-protein coding RNA 1121
LINC01122	long intergenic non-protein coding RNA 1122
LINC01123	long intergenic non-protein coding RNA 1123
LINC01124	long intergenic non-protein coding RNA 1124
LINC01125	long intergenic non-protein coding RNA 1125
LINC01126	long intergenic non-protein coding RNA 1126
LINC01127	long intergenic non-protein coding RNA 1127
LINC01128	long intergenic non-protein coding RNA 1128
LINC00113	long intergenic non-protein coding RNA 113
LINC01132	long intergenic non-protein coding RNA 1132
LINC01133	long intergenic non-protein coding RNA 1133
LINC01134	long intergenic non-protein coding RNA 1134
LINC01135	long intergenic non-protein coding RNA 1135
LINC01136	long intergenic non-protein coding RNA 1136
LINC01137	long intergenic non-protein coding RNA 1137
LINC01138	long intergenic non-protein coding RNA 1138
LINC01139	long intergenic non-protein coding RNA 1139
LINC00114	long intergenic non-protein coding RNA 114
LINC01140	long intergenic non-protein coding RNA 1140
LINC01141	long intergenic non-protein coding RNA 1141
LINC01142	long intergenic non-protein coding RNA 1142
LINC01144	long intergenic non-protein coding RNA 1144
LINC01146	long intergenic non-protein coding RNA 1146
LINC01152	long intergenic non-protein coding RNA 1152
LINC01158	long intergenic non-protein coding RNA 1158
LINC00116	long intergenic non-protein coding RNA 116
LINC01160	long intergenic non-protein coding RNA 1160
LINC01164	long intergenic non-protein coding RNA 1164
LINC01176	long intergenic non-protein coding RNA 1176
LINC01184	long intergenic non-protein coding RNA 1184
LINC01185	long intergenic non-protein coding RNA 1185
LINC01187	long intergenic non-protein coding RNA 1187
LINC01189	long intergenic non-protein coding RNA 1189
LINC01191	long intergenic non-protein coding RNA 1191
LINC01192	long intergenic non-protein coding RNA 1192
LINC01193	long intergenic non-protein coding RNA 1193
LINC01194	long intergenic non-protein coding RNA 1194
LINC01197	long intergenic non-protein coding RNA 1197
LINC00152	long intergenic non-protein coding RNA 152
LINC00158	long intergenic non-protein coding RNA 158
LINC00159	long intergenic non-protein coding RNA 159
LINC00160	long intergenic non-protein coding RNA 160
LINC00161	long intergenic non-protein coding RNA 161
LINC00162	long intergenic non-protein coding RNA 162
LINC00163	long intergenic non-protein coding RNA 163
LINC00167	long intergenic non-protein coding RNA 167
LINC00173	long intergenic non-protein coding RNA 173
LINC00174	long intergenic non-protein coding RNA 174
LINC00176	long intergenic non-protein coding RNA 176
LINC00184	long intergenic non-protein coding RNA 184
LINC00189	long intergenic non-protein coding RNA 189
LINC00200	long intergenic non-protein coding RNA 200
LINC00202-1	long intergenic non-protein coding RNA 202-1
LINC00202-2	long intergenic non-protein coding RNA 202-2
LINC00207	long intergenic non-protein coding RNA 207
LINC00208	long intergenic non-protein coding RNA 208
LINC00210	long intergenic non-protein coding RNA 210
LINC00211	long intergenic non-protein coding RNA 211
LINC00221	long intergenic non-protein coding RNA 221
LINC00222	long intergenic non-protein coding RNA 222
LINC00226	long intergenic non-protein coding RNA 226
LINC00229	long intergenic non-protein coding RNA 229
LINC00235	long intergenic non-protein coding RNA 235
LINC00238	long intergenic non-protein coding RNA 238
LINC00239	long intergenic non-protein coding RNA 239
LINC00240	long intergenic non-protein coding RNA 240
LINC00242	long intergenic non-protein coding RNA 242
LINC00244	long intergenic non-protein coding RNA 244
LINC00251	long intergenic non-protein coding RNA 251
LINC00254	long intergenic non-protein coding RNA 254
LINC00260	long intergenic non-protein coding RNA 260
LINC00261	long intergenic non-protein coding RNA 261
LINC00263	long intergenic non-protein coding RNA 263
LINC00264	long intergenic non-protein coding RNA 264
LINC00265	long intergenic non-protein coding RNA 265
LINC00266-1	long intergenic non-protein coding RNA 266-1
LINC00266-3	long intergenic non-protein coding RNA 266-3
LINC00269	long intergenic non-protein coding RNA 269
LINC00271	long intergenic non-protein coding RNA 271
LINC00272	long intergenic non-protein coding RNA 272
LINC00273	long intergenic non-protein coding RNA 273
LINC00276	long intergenic non-protein coding RNA 276
LINC00277	long intergenic non-protein coding RNA 277
LINC00278	long intergenic non-protein coding RNA 278
LINC00282	long intergenic non-protein coding RNA 282
LINC00284	long intergenic non-protein coding RNA 284
LINC00029	long intergenic non-protein coding RNA 29
LINC00290	long intergenic non-protein coding RNA 290
LINC00293	long intergenic non-protein coding RNA 293
LINC00294	long intergenic non-protein coding RNA 294
LINC00297	long intergenic non-protein coding RNA 297
LINC00298	long intergenic non-protein coding RNA 298
LINC00299	long intergenic non-protein coding RNA 299
LINC00301	long intergenic non-protein coding RNA 301
LINC00303	long intergenic non-protein coding RNA 303
LINC00304	long intergenic non-protein coding RNA 304
LINC00305	long intergenic non-protein coding RNA 305
LINC00307	long intergenic non-protein coding RNA 307
LINC00308	long intergenic non-protein coding RNA 308
LINC00309	long intergenic non-protein coding RNA 309
LINC00310	long intergenic non-protein coding RNA 310
LINC00311	long intergenic non-protein coding RNA 311
LINC00312	long intergenic non-protein coding RNA 312
LINC00313	long intergenic non-protein coding RNA 313
LINC00314	long intergenic non-protein coding RNA 314
LINC00317	long intergenic non-protein coding RNA 317
LINC00319	long intergenic non-protein coding RNA 319
LINC00032	long intergenic non-protein coding RNA 32
LINC00320	long intergenic non-protein coding RNA 320
LINC00322	long intergenic non-protein coding RNA 322
LINC00323	long intergenic non-protein coding RNA 323
LINC00324	long intergenic non-protein coding RNA 324
LINC00326	long intergenic non-protein coding RNA 326
LINC00327	long intergenic non-protein coding RNA 327
LINC00330	long intergenic non-protein coding RNA 330
LINC00331	long intergenic non-protein coding RNA 331
LINC00332	long intergenic non-protein coding RNA 332
LINC00333	long intergenic non-protein coding RNA 333
LINC00336	long intergenic non-protein coding RNA 336
LINC00337	long intergenic non-protein coding RNA 337
LINC00339	long intergenic non-protein coding RNA 339
LINC00341	long intergenic non-protein coding RNA 341
LINC00342	long intergenic non-protein coding RNA 342
LINC00343	long intergenic non-protein coding RNA 343
LINC00346	long intergenic non-protein coding RNA 346
LINC00347	long intergenic non-protein coding RNA 347
LINC00348	long intergenic non-protein coding RNA 348
LINC00035	long intergenic non-protein coding RNA 35
LINC00351	long intergenic non-protein coding RNA 351
LINC00353	long intergenic non-protein coding RNA 353
LINC00358	long intergenic non-protein coding RNA 358
LINC00359	long intergenic non-protein coding RNA 359
LINC00366	long intergenic non-protein coding RNA 366
LINC00367	long intergenic non-protein coding RNA 367
LINC00371	long intergenic non-protein coding RNA 371
LINC00378	long intergenic non-protein coding RNA 378
LINC00379	long intergenic non-protein coding RNA 379
LINC00380	long intergenic non-protein coding RNA 380
LINC00381	long intergenic non-protein coding RNA 381
LINC00395	long intergenic non-protein coding RNA 395
LINC00397	long intergenic non-protein coding RNA 397
LINC00398	long intergenic non-protein coding RNA 398
LINC00408	long intergenic non-protein coding RNA 408
LINC00410	long intergenic non-protein coding RNA 410
LINC00417	long intergenic non-protein coding RNA 417
LINC00421	long intergenic non-protein coding RNA 421
LINC00423	long intergenic non-protein coding RNA 423
LINC00424	long intergenic non-protein coding RNA 424
LINC00426	long intergenic non-protein coding RNA 426
LINC00433	long intergenic non-protein coding RNA 433
LINC00441	long intergenic non-protein coding RNA 441
LINC00442	long intergenic non-protein coding RNA 442
LINC00443	long intergenic non-protein coding RNA 443
LINC00446	long intergenic non-protein coding RNA 446
LINC00457	long intergenic non-protein coding RNA 457
LINC00458	long intergenic non-protein coding RNA 458
LINC00460	long intergenic non-protein coding RNA 460
LINC00461	long intergenic non-protein coding RNA 461
LINC00462	long intergenic non-protein coding RNA 462
LINC00466	long intergenic non-protein coding RNA 466
LINC00467	long intergenic non-protein coding RNA 467
LINC00469	long intergenic non-protein coding RNA 469
LINC00470	long intergenic non-protein coding RNA 470
LINC00471	long intergenic non-protein coding RNA 471
LINC00472	long intergenic non-protein coding RNA 472
LINC00473	long intergenic non-protein coding RNA 473
LINC00474	long intergenic non-protein coding RNA 474
LINC00475	long intergenic non-protein coding RNA 475
LINC00476	long intergenic non-protein coding RNA 476
LINC00477	long intergenic non-protein coding RNA 477
LINC00478	long intergenic non-protein coding RNA 478
LINC00479	long intergenic non-protein coding RNA 479
LINC00482	long intergenic non-protein coding RNA 482
LINC00483	long intergenic non-protein coding RNA 483
LINC00485	long intergenic non-protein coding RNA 485
LINC00486	long intergenic non-protein coding RNA 486
LINC00487	long intergenic non-protein coding RNA 487
LINC00488	long intergenic non-protein coding RNA 488
LINC00489	long intergenic non-protein coding RNA 489
LINC00491	long intergenic non-protein coding RNA 491
LINC00492	long intergenic non-protein coding RNA 492
LINC00493	long intergenic non-protein coding RNA 493
LINC00494	long intergenic non-protein coding RNA 494
LINC00499	long intergenic non-protein coding RNA 499
LINC00501	long intergenic non-protein coding RNA 501
LINC00502	long intergenic non-protein coding RNA 502
LINC00506	long intergenic non-protein coding RNA 506
LINC00507	long intergenic non-protein coding RNA 507
LINC00051	long intergenic non-protein coding RNA 51
LINC00511	long intergenic non-protein coding RNA 511
LINC00514	long intergenic non-protein coding RNA 514
LINC00515	long intergenic non-protein coding RNA 515
LINC00518	long intergenic non-protein coding RNA 518
LINC00052	long intergenic non-protein coding RNA 52
LINC00520	long intergenic non-protein coding RNA 520
LINC00521	long intergenic non-protein coding RNA 521
LINC00523	long intergenic non-protein coding RNA 523
LINC00525	long intergenic non-protein coding RNA 525
LINC00526	long intergenic non-protein coding RNA 526
LINC00534	long intergenic non-protein coding RNA 534
LINC00535	long intergenic non-protein coding RNA 535
LINC00536	long intergenic non-protein coding RNA 536
LINC00538	long intergenic non-protein coding RNA 538
LINC00539	long intergenic non-protein coding RNA 539
LINC00540	long intergenic non-protein coding RNA 540
LINC00544	long intergenic non-protein coding RNA 544
LINC00545	long intergenic non-protein coding RNA 545
LINC00547	long intergenic non-protein coding RNA 547
LINC00548	long intergenic non-protein coding RNA 548
LINC00550	long intergenic non-protein coding RNA 550
LINC00551	long intergenic non-protein coding RNA 551
LINC00554	long intergenic non-protein coding RNA 554
LINC00558	long intergenic non-protein coding RNA 558
LINC00559	long intergenic non-protein coding RNA 559
LINC00563	long intergenic non-protein coding RNA 563
LINC00568	long intergenic non-protein coding RNA 568
LINC00570	long intergenic non-protein coding RNA 570
LINC00571	long intergenic non-protein coding RNA 571
LINC00572	long intergenic non-protein coding RNA 572
LINC00574	long intergenic non-protein coding RNA 574
LINC00575	long intergenic non-protein coding RNA 575
LINC00577	long intergenic non-protein coding RNA 577
LINC00578	long intergenic non-protein coding RNA 578
LINC00581	long intergenic non-protein coding RNA 581
LINC00582	long intergenic non-protein coding RNA 582
LINC00583	long intergenic non-protein coding RNA 583
LINC00587	long intergenic non-protein coding RNA 587
LINC00588	long intergenic non-protein coding RNA 588
LINC00589	long intergenic non-protein coding RNA 589
LINC00592	long intergenic non-protein coding RNA 592
LINC00593	long intergenic non-protein coding RNA 593
LINC00595	long intergenic non-protein coding RNA 595
LINC00597	long intergenic non-protein coding RNA 597
LINC00598	long intergenic non-protein coding RNA 598
LINC00599	long intergenic non-protein coding RNA 599
LINC00601	long intergenic non-protein coding RNA 601
LINC00602	long intergenic non-protein coding RNA 602
LINC00603	long intergenic non-protein coding RNA 603
LINC00605	long intergenic non-protein coding RNA 605
LINC00606	long intergenic non-protein coding RNA 606
LINC00607	long intergenic non-protein coding RNA 607
LINC00608	long intergenic non-protein coding RNA 608
LINC00609	long intergenic non-protein coding RNA 609
LINC00612	long intergenic non-protein coding RNA 612
LINC00613	long intergenic non-protein coding RNA 613
LINC00615	long intergenic non-protein coding RNA 615
LINC00616	long intergenic non-protein coding RNA 616
LINC00617	long intergenic non-protein coding RNA 617
LINC00618	long intergenic non-protein coding RNA 618
LINC00619	long intergenic non-protein coding RNA 619
LINC00620	long intergenic non-protein coding RNA 620
LINC00622	long intergenic non-protein coding RNA 622
LINC00623	long intergenic non-protein coding RNA 623
LINC00624	long intergenic non-protein coding RNA 624
LINC00626	long intergenic non-protein coding RNA 626
LINC00628	long intergenic non-protein coding RNA 628
LINC00629	long intergenic non-protein coding RNA 629
LINC00630	long intergenic non-protein coding RNA 630
LINC00632	long intergenic non-protein coding RNA 632
LINC00634	long intergenic non-protein coding RNA 634
LINC00635	long intergenic non-protein coding RNA 635
LINC00636	long intergenic non-protein coding RNA 636
LINC00637	long intergenic non-protein coding RNA 637
LINC00638	long intergenic non-protein coding RNA 638
LINC00639	long intergenic non-protein coding RNA 639
LINC00640	long intergenic non-protein coding RNA 640
LINC00641	long intergenic non-protein coding RNA 641
LINC00642	long intergenic non-protein coding RNA 642
LINC00643	long intergenic non-protein coding RNA 643
LINC00644	long intergenic non-protein coding RNA 644
LINC00645	long intergenic non-protein coding RNA 645
LINC00648	long intergenic non-protein coding RNA 648
LINC00649	long intergenic non-protein coding RNA 649
LINC00652	long intergenic non-protein coding RNA 652
LINC00656	long intergenic non-protein coding RNA 656
LINC00657	long intergenic non-protein coding RNA 657
LINC00658	long intergenic non-protein coding RNA 658
LINC00659	long intergenic non-protein coding RNA 659
LINC00661	long intergenic non-protein coding RNA 661
LINC00662	long intergenic non-protein coding RNA 662
LINC00663	long intergenic non-protein coding RNA 663
LINC00664	long intergenic non-protein coding RNA 664
LINC00665	long intergenic non-protein coding RNA 665
LINC00667	long intergenic non-protein coding RNA 667
LINC00668	long intergenic non-protein coding RNA 668
LINC00669	long intergenic non-protein coding RNA 669
LINC00670	long intergenic non-protein coding RNA 670
LINC00671	long intergenic non-protein coding RNA 671
LINC00672	long intergenic non-protein coding RNA 672
LINC00673	long intergenic non-protein coding RNA 673
LINC00674	long intergenic non-protein coding RNA 674
LINC00675	long intergenic non-protein coding RNA 675
LINC00676	long intergenic non-protein coding RNA 676
LINC00678	long intergenic non-protein coding RNA 678
LINC00681	long intergenic non-protein coding RNA 681
LINC00682	long intergenic non-protein coding RNA 682
LINC00684	long intergenic non-protein coding RNA 684
LINC00685	long intergenic non-protein coding RNA 685
LINC00689	long intergenic non-protein coding RNA 689
LINC00690	long intergenic non-protein coding RNA 690
LINC00691	long intergenic non-protein coding RNA 691
LINC00692	long intergenic non-protein coding RNA 692
LINC00693	long intergenic non-protein coding RNA 693
LINC00696	long intergenic non-protein coding RNA 696
LINC00698	long intergenic non-protein coding RNA 698
LINC00700	long intergenic non-protein coding RNA 700
LINC00701	long intergenic non-protein coding RNA 701
LINC00702	long intergenic non-protein coding RNA 702
LINC00703	long intergenic non-protein coding RNA 703
LINC00704	long intergenic non-protein coding RNA 704
LINC00705	long intergenic non-protein coding RNA 705
LINC00706	long intergenic non-protein coding RNA 706
LINC00707	long intergenic non-protein coding RNA 707
LINC00708	long intergenic non-protein coding RNA 708
LINC00709	long intergenic non-protein coding RNA 709
LINC00710	long intergenic non-protein coding RNA 710
LINC00836	long intergenic non-protein coding RNA 836
LINC00837	long intergenic non-protein coding RNA 837
LINC00838	long intergenic non-protein coding RNA 838
LINC00839	long intergenic non-protein coding RNA 839
LINC00840	long intergenic non-protein coding RNA 840
LINC00841	long intergenic non-protein coding RNA 841
LINC00842	long intergenic non-protein coding RNA 842
LINC00844	long intergenic non-protein coding RNA 844
LINC00845	long intergenic non-protein coding RNA 845
LINC00847	long intergenic non-protein coding RNA 847
LINC00850	long intergenic non-protein coding RNA 850
LINC00851	long intergenic non-protein coding RNA 851
LINC00852	long intergenic non-protein coding RNA 852
LINC00853	long intergenic non-protein coding RNA 853
LINC00854	long intergenic non-protein coding RNA 854
LINC00856	long intergenic non-protein coding RNA 856
LINC00857	long intergenic non-protein coding RNA 857
LINC00858	long intergenic non-protein coding RNA 858
LINC00086	long intergenic non-protein coding RNA 86
LINC00861	long intergenic non-protein coding RNA 861
LINC00862	long intergenic non-protein coding RNA 862
LINC00864	long intergenic non-protein coding RNA 864
LINC00865	long intergenic non-protein coding RNA 865
LINC00866	long intergenic non-protein coding RNA 866
LINC00867	long intergenic non-protein coding RNA 867
LINC00869	long intergenic non-protein coding RNA 869
LINC00087	long intergenic non-protein coding RNA 87
LINC00870	long intergenic non-protein coding RNA 870
LINC00871	long intergenic non-protein coding RNA 871
LINC00875	long intergenic non-protein coding RNA 875
LINC00877	long intergenic non-protein coding RNA 877
LINC00879	long intergenic non-protein coding RNA 879
LINC00880	long intergenic non-protein coding RNA 880
LINC00881	long intergenic non-protein coding RNA 881
LINC00882	long intergenic non-protein coding RNA 882
LINC00883	long intergenic non-protein coding RNA 883
LINC00884	long intergenic non-protein coding RNA 884
LINC00885	long intergenic non-protein coding RNA 885
LINC00886	long intergenic non-protein coding RNA 886
LINC00887	long intergenic non-protein coding RNA 887
LINC00888	long intergenic non-protein coding RNA 888
LINC00889	long intergenic non-protein coding RNA 889
LINC00890	long intergenic non-protein coding RNA 890
LINC00891	long intergenic non-protein coding RNA 891
LINC00892	long intergenic non-protein coding RNA 892
LINC00893	long intergenic non-protein coding RNA 893
LINC00894	long intergenic non-protein coding RNA 894
LINC00895	long intergenic non-protein coding RNA 895
LINC00896	long intergenic non-protein coding RNA 896
LINC00898	long intergenic non-protein coding RNA 898
LINC00899	long intergenic non-protein coding RNA 899
LINC00900	long intergenic non-protein coding RNA 900
LINC00904	long intergenic non-protein coding RNA 904
LINC00905	long intergenic non-protein coding RNA 905
LINC00906	long intergenic non-protein coding RNA 906
LINC00907	long intergenic non-protein coding RNA 907
LINC00908	long intergenic non-protein coding RNA 908
LINC00909	long intergenic non-protein coding RNA 909
LINC00910	long intergenic non-protein coding RNA 910
LINC00911	long intergenic non-protein coding RNA 911
LINC00917	long intergenic non-protein coding RNA 917
LINC00919	long intergenic non-protein coding RNA 919
LINC00092	long intergenic non-protein coding RNA 92
LINC00920	long intergenic non-protein coding RNA 920
LINC00921	long intergenic non-protein coding RNA 921
LINC00922	long intergenic non-protein coding RNA 922
LINC00923	long intergenic non-protein coding RNA 923
LINC00924	long intergenic non-protein coding RNA 924
LINC00925	long intergenic non-protein coding RNA 925
LINC00926	long intergenic non-protein coding RNA 926
LINC00927	long intergenic non-protein coding RNA 927
LINC00928	long intergenic non-protein coding RNA 928
LINC00929	long intergenic non-protein coding RNA 929
LINC00930	long intergenic non-protein coding RNA 930
LINC00933	long intergenic non-protein coding RNA 933
LINC00934	long intergenic non-protein coding RNA 934
LINC00935	long intergenic non-protein coding RNA 935
LINC00936	long intergenic non-protein coding RNA 936
LINC00937	long intergenic non-protein coding RNA 937
LINC00938	long intergenic non-protein coding RNA 938
LINC00939	long intergenic non-protein coding RNA 939
LINC00094	long intergenic non-protein coding RNA 94
LINC00940	long intergenic non-protein coding RNA 940
LINC00941	long intergenic non-protein coding RNA 941
LINC00942	long intergenic non-protein coding RNA 942
LINC00943	long intergenic non-protein coding RNA 943
LINC00944	long intergenic non-protein coding RNA 944
LINC00945	long intergenic non-protein coding RNA 945
LINC00948	long intergenic non-protein coding RNA 948
LINC00950	long intergenic non-protein coding RNA 950
LINC00951	long intergenic non-protein coding RNA 951
LINC00954	long intergenic non-protein coding RNA 954
LINC00955	long intergenic non-protein coding RNA 955
LINC00957	long intergenic non-protein coding RNA 957
LINC00958	long intergenic non-protein coding RNA 958
LINC00959	long intergenic non-protein coding RNA 959
LINC00960	long intergenic non-protein coding RNA 960
LINC00961	long intergenic non-protein coding RNA 961
LINC00963	long intergenic non-protein coding RNA 963
LINC00964	long intergenic non-protein coding RNA 964
LINC00965	long intergenic non-protein coding RNA 965
LINC00966	long intergenic non-protein coding RNA 966
LINC00967	long intergenic non-protein coding RNA 967
LINC00968	long intergenic non-protein coding RNA 968
LINC00970	long intergenic non-protein coding RNA 970
LINC00971	long intergenic non-protein coding RNA 971
LINC00974	long intergenic non-protein coding RNA 974
LINC00977	long intergenic non-protein coding RNA 977
LINC00982	long intergenic non-protein coding RNA 982
LINC00987	long intergenic non-protein coding RNA 987
LINC00989	long intergenic non-protein coding RNA 989
LINC00992	long intergenic non-protein coding RNA 992
LINC00993	long intergenic non-protein coding RNA 993
LINC00994	long intergenic non-protein coding RNA 994
LINC00996	long intergenic non-protein coding RNA 996
LINC00997	long intergenic non-protein coding RNA 997
LINC00998	long intergenic non-protein coding RNA 998
LINC00999	long intergenic non-protein coding RNA 999
LINC-PINT	long intergenic non-protein coding RNA, p53 induced transcript
LINC-ROR	long intergenic non-protein coding RNA, regulator of reprogramming
LOH12CR2	loss of heterozygosity, 12, chromosomal region 2 (non-protein coding)
LOXL1-AS1	LOXL1 antisense RNA 1
LPP-AS1	LPP antisense RNA 1
LPP-AS2	LPP antisense RNA 2
LRP4-AS1	LRP4 antisense RNA 1
LRRC2-AS1	LRRC2 antisense RNA 1
LRRC3-AS1	LRRC3 antisense RNA 1 (head to head)
LUCAT1	lung cancer associated transcript 1 (non-protein coding)
LY86-AS1	LY86 antisense RNA 1
LZTS1-AS1	LZTS1 antisense RNA 1
MACC1-AS1	MACC1 antisense RNA 1
MACROD2-AS1	MACROD2 antisense RNA 1
MACROD2-IT1	MACROD2 intronic transcript 1 (non-protein coding)
MAFG-AS1	MAFG antisense RNA 1 (head to head)
MAGEA8-AS1	MAGEA8 antisense RNA 1 (head to head)
MAGI1-AS1	MAGI1 antisense RNA 1
MAGI2-AS2	MAGI2 antisense RNA 2
MAGI2-AS3	MAGI2 antisense RNA 3
MAMDC2-AS1	MAMDC2 antisense RNA 1
MANEA-AS1	MANEA antisense RNA 1 (head to head)
MAP3K14-AS1	MAP3K14 antisense RNA 1
MAPKAPK5-AS1	MAPKAPK5 antisense RNA 1
MAPT-IT1	MAPT intronic transcript 1 (non-protein coding)
MEG3	maternally expressed 3 (non-protein coding)
MEG9	maternally expressed 9 (non-protein coding)
MATN1-AS1	MATN1 antisense RNA 1
MBNL1-AS1	MBNL1 antisense RNA 1
MCF2L-AS1	MCF2L antisense RNA 1
MCHR2-AS1	MCHR2 antisense RNA 1
MED4-AS1	MED4 antisense RNA 1
MED15P9	mediator complex subunit 15 pseudogene 9
MEF2C-AS1	MEF2C antisense RNA 1
MEIS1-AS3	MEIS1 antisense RNA 3
MIMT1	MER1 repeat containing imprinted transcript 1 (non-protein coding)
MALAT1	metastasis associated lung adenocarcinoma transcript 1 (non-protein coding)
MFI2-AS1	MFI2 antisense RNA 1
MIR100	microRNA 100
MIR101-1	microRNA 101-1
MIR101-2	microRNA 101-2
MIR103A1	microRNA 103a-1
MIR103A2	microRNA 103a-2
MIR103B1	microRNA 103b-1
MIR103B2	microRNA 103b-2
MIR105-1	microRNA 105-1
MIR106A	microRNA 106a
MIR106B	microRNA 106b
MIR107	microRNA 107
MIR10A	microRNA 10a
MIR10B	microRNA 10b
MIR1-1	microRNA 1-1
MIR1178	microRNA 1178
MIR1179	microRNA 1179
MIR1180	microRNA 1180
MIR1181	microRNA 1181
MIR1182	microRNA 1182
MIR1184-1	microRNA 1184-1
MIR1184-2	microRNA 1184-2
MIR1184-3	microRNA 1184-3
MIR1-2	microRNA 1-2
MIR1200	microRNA 1200
MIR1203	microRNA 1203
MIR1204	microRNA 1204
MIR1205	microRNA 1205
MIR1206	microRNA 1206
MIR1207	microRNA 1207
MIR1208	microRNA 1208
MIR122	microRNA 122
MIR1224	microRNA 1224
MIR1225	microRNA 1225
MIR1226	microRNA 1226
MIR1227	microRNA 1227
MIR1228	microRNA 1228
MIR1229	microRNA 1229
MIR1231	microRNA 1231
MIR1233-1	microRNA 1233-1
MIR1233-2	microRNA 1233-2
MIR1236	microRNA 1236
MIR1237	microRNA 1237
MIR1238	microRNA 1238
MIR124-1	microRNA 124-1
MIR124-2	microRNA 124-2
MIR1243	microRNA 1243
MIR124-3	microRNA 124-3
MIR1244-1	microRNA 1244-1
MIR1244-2	microRNA 1244-2
MIR1244-3	microRNA 1244-3
MIR1245B	microRNA 1245b
MIR1246	microRNA 1246
MIR1249	microRNA 1249
MIR1250	microRNA 1250
MIR1251	microRNA 1251
MIR1252	microRNA 1252
MIR1253	microRNA 1253
MIR1256	microRNA 1256
MIR1257	microRNA 1257
MIR1258	microRNA 1258
MIR125B1	microRNA 125b-1
MIR125B2	microRNA 125b-2
MIR1260A	microRNA 1260a
MIR1260B	microRNA 1260b
MIR1262	microRNA 1262
MIR1264	microRNA 1264
MIR1265	microRNA 1265
MIR1266	microRNA 1266
MIR1270-1	microRNA 1270-1
MIR1270-2	microRNA 1270-2
MIR1272	microRNA 1272
MIR1275	microRNA 1275
MIR1276	microRNA 1276
MIR1277	microRNA 1277
MIR1278	microRNA 1278
MIR1279	microRNA 1279
MIR1281	microRNA 1281
MIR128-1	microRNA 128-1
MIR1282	microRNA 1282
MIR128-2	microRNA 128-2
MIR1283-1	microRNA 1283-1
MIR1283-2	microRNA 1283-2
MIR1284	microRNA 1284
MIR1286	microRNA 1286
MIR1287	microRNA 1287
MIR1288	microRNA 1288
MIR1289-2	microRNA 1289-2
MIR129-1	microRNA 129-1
MIR1292	microRNA 1292
MIR129-2	microRNA 129-2
MIR1293	microRNA 1293
MIR1295A	microRNA 1295a
MIR1295B	microRNA 1295b
MIR1296	microRNA 1296
MIR1297	microRNA 1297
MIR1298	microRNA 1298
MIR1301	microRNA 1301
MIR1304	microRNA 1304
MIR1305	microRNA 1305
MIR1306	microRNA 1306
MIR1307	microRNA 1307
MIR130A	microRNA 130a
MIR130B	microRNA 130b
MIR1322	microRNA 1322
MIR1323	microRNA 1323
MIR1324	microRNA 1324
MIR133A2	microRNA 133a-2
MIR133B	microRNA 133b
MIR1343	microRNA 1343
MIR135A1	microRNA 135a-1
MIR135A2	microRNA 135a-2
MIR135B	microRNA 135b
MIR138-1	microRNA 138-1
MIR138-2	microRNA 138-2
MIR139	microRNA 139
MIR140	microRNA 140
MIR141	microRNA 141
MIR142	microRNA 142
MIR143	microRNA 143
MIR145	microRNA 145
MIR1468	microRNA 1468
MIR1469	microRNA 1469
MIR146A	microRNA 146a
MIR146B	microRNA 146b
MIR1470	microRNA 1470
MIR1471	microRNA 1471
MIR147A	microRNA 147a
MIR147B	microRNA 147b
MIR148A	microRNA 148a
MIR148B	microRNA 148b
MIR150	microRNA 150
MIR152	microRNA 152
MIR153-1	microRNA 153-1
MIR153-2	microRNA 153-2
MIR1537	microRNA 1537
MIR1538	microRNA 1538
MIR155	microRNA 155
MIR15A	microRNA 15a
MIR15B	microRNA 15b
MIR16-1	microRNA 16-1
MIR16-2	microRNA 16-2
MIR181A1	microRNA 181a-1
MIR181A2	microRNA 181a-2
MIR181B1	microRNA 181b-1
MIR181B2	microRNA 181b-2
MIR181C	microRNA 181c
MIR182	microRNA 182
MIR1827	microRNA 1827
MIR183	microRNA 183
MIR184	microRNA 184
MIR185	microRNA 185
MIR186	microRNA 186
MIR187	microRNA 187
MIR1908	microRNA 1908
MIR1909	microRNA 1909
MIR190A	microRNA 190a
MIR190B	microRNA 190b
MIR1910	microRNA 1910
MIR1911	microRNA 1911
MIR1913	microRNA 1913
MIR1915	microRNA 1915
MIR192	microRNA 192
MIR193A	microRNA 193a
MIR193B	microRNA 193b
MIR194-1	microRNA 194-1
MIR194-2	microRNA 194-2
MIR195	microRNA 195
MIR196A1	microRNA 196a-1
MIR197	microRNA 197
MIR1972-1	microRNA 1972-1
MIR1972-2	microRNA 1972-2
MIR1973	microRNA 1973
MIR1976	microRNA 1976
MIR198	microRNA 198
MIR199A1	microRNA 199a-1
MIR199A2	microRNA 199a-2
MIR199B	microRNA 199b
MIR200A	microRNA 200a
MIR200B	microRNA 200b
MIR200C	microRNA 200c
MIR203	microRNA 203
MIR204	microRNA 204
MIR205	microRNA 205
MIR2052	microRNA 2052
MIR2053	microRNA 2053
MIR2054	microRNA 2054
MIR206	microRNA 206
MIR208A	microRNA 208a
MIR208B	microRNA 208b
MIR21	microRNA 21
MIR210	microRNA 210
MIR211	microRNA 211
MIR2110	microRNA 2110
MIR2113	microRNA 2113
MIR2114	microRNA 2114
MIR2116	microRNA 2116
MIR2117	microRNA 2117
MIR214	microRNA 214
MIR215	microRNA 215
MIR216A	microRNA 216a
MIR216B	microRNA 216b
MIR217	microRNA 217
MIR218-1	microRNA 218-1
MIR218-2	microRNA 218-2
MIR219-2	microRNA 219-2
MIR222	microRNA 222
MIR223	microRNA 223
MIR2276	microRNA 2276
MIR2277	microRNA 2277
MIR2278	microRNA 2278
MIR2355	microRNA 2355
MIR2392	microRNA 2392
MIR23A	microRNA 23a
MIR23B	microRNA 23b
MIR23C	microRNA 23c
MIR2467	microRNA 2467
MIR2681	microRNA 2681
MIR2682	microRNA 2682
MIR26A1	microRNA 26a-1
MIR26A2	microRNA 26a-2
MIR26B	microRNA 26b
MIR27B	microRNA 27b
MIR2909	microRNA 2909
MIR296	microRNA 296
MIR2964A	microRNA 2964a
MIR298	microRNA 298
MIR29A	microRNA 29a
MIR29B1	microRNA 29b-1
MIR29B2	microRNA 29b-2
MIR29C	microRNA 29c
MIR300	microRNA 300
MIR301A	microRNA 301a
MIR301B	microRNA 301b
MIR302B	microRNA 302b
MIR302F	microRNA 302f
MIR3064	microRNA 3064
MIR3074	microRNA 3074
MIR30A	microRNA 30a
MIR30B	microRNA 30b
MIR30C1	microRNA 30c-1
MIR30C2	microRNA 30c-2
MIR30D	microRNA 30d
MIR30E	microRNA 30e
MIR31	microRNA 31
MIR3115	microRNA 3115
MIR3117	microRNA 3117
MIR3119-1	microRNA 3119-1
MIR3119-2	microRNA 3119-2
MIR3120	microRNA 3120
MIR3121	microRNA 3121
MIR3122	microRNA 3122
MIR3123	microRNA 3123
MIR3125	microRNA 3125
MIR3126	microRNA 3126
MIR3128	microRNA 3128
MIR3129	microRNA 3129
MIR3130-1	microRNA 3130-1
MIR3130-2	microRNA 3130-2
MIR3131	microRNA 3131
MIR3132	microRNA 3132
MIR3134	microRNA 3134
MIR3136	microRNA 3136
MIR3138	microRNA 3138
MIR3140	microRNA 3140
MIR3141	microRNA 3141
MIR3142	microRNA 3142
MIR3143	microRNA 3143
MIR3145	microRNA 3145
MIR3146	microRNA 3146
MIR3147	microRNA 3147
MIR3148	microRNA 3148
MIR3150A	microRNA 3150a
MIR3150B	microRNA 3150b
MIR3151	microRNA 3151
MIR3152	microRNA 3152
MIR3154	microRNA 3154
MIR3155A	microRNA 3155a
MIR3156-1	microRNA 3156-1
MIR3156-2	microRNA 3156-2
MIR3156-3	microRNA 3156-3
MIR3157	microRNA 3157
MIR3158-1	microRNA 3158-1
MIR3158-2	microRNA 3158-2
MIR3160-1	microRNA 3160-1
MIR3160-2	microRNA 3160-2
MIR3162	microRNA 3162
MIR3165	microRNA 3165
MIR3167	microRNA 3167
MIR3169	microRNA 3169
MIR3170	microRNA 3170
MIR3175	microRNA 3175
MIR3176	microRNA 3176
MIR3177	microRNA 3177
MIR3178	microRNA 3178
MIR3179-1	microRNA 3179-1
MIR3179-2	microRNA 3179-2
MIR3179-3	microRNA 3179-3
MIR3180-1	microRNA 3180-1
MIR3180-2	microRNA 3180-2
MIR3180-3	microRNA 3180-3
MIR3180-4	microRNA 3180-4
MIR3180-5	microRNA 3180-5
MIR3182	microRNA 3182
MIR3183	microRNA 3183
MIR3184	microRNA 3184
MIR3186	microRNA 3186
MIR3187	microRNA 3187
MIR3188	microRNA 3188
MIR3189	microRNA 3189
MIR3190	microRNA 3190
MIR3191	microRNA 3191
MIR3192	microRNA 3192
MIR3193	microRNA 3193
MIR3194	microRNA 3194
MIR3196	microRNA 3196
MIR3197	microRNA 3197
MIR3198-1	microRNA 3198-1
MIR3198-2	microRNA 3198-2
MIR3199-1	microRNA 3199-1
MIR3199-2	microRNA 3199-2
MIR32	microRNA 32
MIR3200	microRNA 3200
MIR3201	microRNA 3201
MIR3202-2	microRNA 3202-2
MIR320A	microRNA 320a
MIR320B1	microRNA 320b-1
MIR320B2	microRNA 320b-2
MIR320C1	microRNA 320c-1
MIR320C2	microRNA 320c-2
MIR320D1	microRNA 320d-1
MIR320D2	microRNA 320d-2
MIR320E	microRNA 320e
MIR324	microRNA 324
MIR326	microRNA 326
MIR328	microRNA 328
MIR330	microRNA 330
MIR331	microRNA 331
MIR335	microRNA 335
MIR337	microRNA 337
MIR339	microRNA 339
MIR33A	microRNA 33a
MIR33B	microRNA 33b
MIR340	microRNA 340
MIR346	microRNA 346
MIR34A	microRNA 34a
MIR34C	microRNA 34c
MIR3545	microRNA 3545
MIR3591	microRNA 3591
MIR3605	microRNA 3605
MIR3606	microRNA 3606
MIR3607	microRNA 3607
MIR3609	microRNA 3609
MIR3612	microRNA 3612
MIR3613	microRNA 3613
MIR3614	microRNA 3614
MIR3615	microRNA 3615
MIR3616	microRNA 3616
MIR3618	microRNA 3618
MIR3619	microRNA 3619
MIR3622A	microRNA 3622a
MIR3622B	microRNA 3622b
MIR363	microRNA 363
MIR3646	microRNA 3646
MIR3648	microRNA 3648
MIR3649	microRNA 3649
MIR3650	microRNA 3650
MIR3651	microRNA 3651
MIR3652	microRNA 3652
MIR3653	microRNA 3653
MIR3654	microRNA 3654
MIR3655	microRNA 3655
MIR3656	microRNA 3656
MIR3658	microRNA 3658
MIR3659	microRNA 3659
MIR365A	microRNA 365a
MIR365B	microRNA 365b
MIR3660	microRNA 3660
MIR3661	microRNA 3661
MIR3662	microRNA 3662
MIR3663	microRNA 3663
MIR3664	microRNA 3664
MIR3665	microRNA 3665
MIR3666	microRNA 3666
MIR3668	microRNA 3668
MIR367	microRNA 367
MIR3671	microRNA 3671
MIR3675	microRNA 3675
MIR3677	microRNA 3677
MIR3678	microRNA 3678
MIR3679	microRNA 3679
MIR3680-1	microRNA 3680-1
MIR3680-2	microRNA 3680-2
MIR3682	microRNA 3682
MIR3684	microRNA 3684
MIR3685	microRNA 3685
MIR3687	microRNA 3687
MIR3688-1	microRNA 3688-1
MIR3688-2	microRNA 3688-2
MIR3689C	microRNA 3689c
MIR3689F	microRNA 3689f
MIR3690	microRNA 3690
MIR3691	microRNA 3691
MIR3692	microRNA 3692
MIR3714	microRNA 3714
MIR371A	microRNA 371a
MIR373	microRNA 373
MIR374B	microRNA 374b
MIR378C	microRNA 378c
MIR378D1	microRNA 378d-1
MIR378D2	microRNA 378d-2
MIR378E	microRNA 378e
MIR378F	microRNA 378f
MIR379	microRNA 379
MIR383	microRNA 383
MIR384	microRNA 384
MIR3907	microRNA 3907
MIR3908	microRNA 3908
MIR3909	microRNA 3909
MIR3910-1	microRNA 3910-1
MIR3910-2	microRNA 3910-2
MIR3911	microRNA 3911
MIR3912	microRNA 3912
MIR3913-2	microRNA 3913-2
MIR3914-1	microRNA 3914-1
MIR3914-2	microRNA 3914-2
MIR3916	microRNA 3916
MIR3918	microRNA 3918
MIR3919	microRNA 3919
MIR3920	microRNA 3920
MIR3921	microRNA 3921
MIR3922	microRNA 3922
MIR3924	microRNA 3924
MIR3925	microRNA 3925
MIR3926-1	microRNA 3926-1
MIR3926-2	microRNA 3926-2
MIR3935	microRNA 3935
MIR3936	microRNA 3936
MIR3938	microRNA 3938
MIR3939	microRNA 3939
MIR3940	microRNA 3940
MIR3941	microRNA 3941
MIR3942	microRNA 3942
MIR3943	microRNA 3943
MIR3945	microRNA 3945
MIR3973	microRNA 3973
MIR3974	microRNA 3974
MIR3975	microRNA 3975
MIR3976	microRNA 3976
MIR3977	microRNA 3977
MIR3978	microRNA 3978
MIR421	microRNA 421
MIR4251	microRNA 4251
MIR4252	microRNA 4252
MIR4253	microRNA 4253
MIR4254	microRNA 4254
MIR4255	microRNA 4255
MIR4256	microRNA 4256
MIR4257	microRNA 4257
MIR4260	microRNA 4260
MIR4261	microRNA 4261
MIR4262	microRNA 4262
MIR4263	microRNA 4263
MIR4264	microRNA 4264
MIR4265	microRNA 4265
MIR4266	microRNA 4266
MIR4267	microRNA 4267
MIR4268	microRNA 4268
MIR4269	microRNA 4269
MIR4270	microRNA 4270
MIR4271	microRNA 4271
MIR4272	microRNA 4272
MIR4273	microRNA 4273
MIR4274	microRNA 4274
MIR4275	microRNA 4275
MIR4276	microRNA 4276
MIR4277	microRNA 4277
MIR4278	microRNA 4278
MIR4279	microRNA 4279
MIR4280	microRNA 4280
MIR4281	microRNA 4281
MIR4282	microRNA 4282
MIR4283-1	microRNA 4283-1
MIR4283-2	microRNA 4283-2
MIR4284	microRNA 4284
MIR4285	microRNA 4285
MIR4287	microRNA 4287
MIR4288	microRNA 4288
MIR4289	microRNA 4289
MIR4290	microRNA 4290
MIR4291	microRNA 4291
MIR4294	microRNA 4294
MIR4295	microRNA 4295
MIR4296	microRNA 4296
MIR4297	microRNA 4297
MIR4298	microRNA 4298
MIR4299	microRNA 4299
MIR4300	microRNA 4300
MIR4301	microRNA 4301
MIR4302	microRNA 4302
MIR4303	microRNA 4303
MIR4304	microRNA 4304
MIR4305	microRNA 4305
MIR4306	microRNA 4306
MIR4307	microRNA 4307
MIR4308	microRNA 4308
MIR4309	microRNA 4309
MIR431	microRNA 431
MIR4310	microRNA 4310
MIR4311	microRNA 4311
MIR4312	microRNA 4312
MIR4313	microRNA 4313
MIR4314	microRNA 4314
MIR4315-1	microRNA 4315-1
MIR4315-2	microRNA 4315-2
MIR4316	microRNA 4316
MIR4317	microRNA 4317
MIR4318	microRNA 4318
MIR4319	microRNA 4319
MIR432	microRNA 432
MIR4320	microRNA 4320
MIR4322	microRNA 4322
MIR4323	microRNA 4323
MIR4324	microRNA 4324
MIR4325	microRNA 4325
MIR4326	microRNA 4326
MIR4327	microRNA 4327
MIR4328	microRNA 4328
MIR4329	microRNA 4329
MIR4330	microRNA 4330
MIR4417	microRNA 4417
MIR4420	microRNA 4420
MIR4422	microRNA 4422
MIR4423	microRNA 4423
MIR4424	microRNA 4424
MIR4426	microRNA 4426
MIR4427	microRNA 4427
MIR4429	microRNA 4429
MIR4432	microRNA 4432
MIR4434	microRNA 4434
MIR4435-1	microRNA 4435-1
MIR4435-2	microRNA 4435-2
MIR4436A	microRNA 4436a
MIR4436B1	microRNA 4436b-1
MIR4436B2	microRNA 4436b-2
MIR4437	microRNA 4437
MIR4439	microRNA 4439
MIR4440	microRNA 4440
MIR4441	microRNA 4441
MIR4442	microRNA 4442
MIR4443	microRNA 4443
MIR4444-1	microRNA 4444-1
MIR4444-2	microRNA 4444-2
MIR4446	microRNA 4446
MIR4450	microRNA 4450
MIR4451	microRNA 4451
MIR4453	microRNA 4453
MIR4454	microRNA 4454
MIR4456	microRNA 4456
MIR4457	microRNA 4457
MIR4458	microRNA 4458
MIR4460	microRNA 4460
MIR4461	microRNA 4461
MIR4462	microRNA 4462
MIR4464	microRNA 4464
MIR4465	microRNA 4465
MIR4466	microRNA 4466
MIR4467	microRNA 4467
MIR4468	microRNA 4468
MIR4469	microRNA 4469
MIR4470	microRNA 4470
MIR4471	microRNA 4471
MIR4472-1	microRNA 4472-1
MIR4472-2	microRNA 4472-2
MIR4473	microRNA 4473
MIR4474	microRNA 4474
MIR4475	microRNA 4475
MIR4476	microRNA 4476
MIR4478	microRNA 4478
MIR448	microRNA 448
MIR4480	microRNA 4480
MIR4482-1	microRNA 4482-1
MIR4483	microRNA 4483
MIR4484	microRNA 4484
MIR4485	microRNA 4485
MIR4486	microRNA 4486
MIR4488	microRNA 4488
MIR4489	microRNA 4489
MIR4490	microRNA 4490
MIR4491	microRNA 4491
MIR4492	microRNA 4492
MIR4493	microRNA 4493
MIR4497	microRNA 4497
MIR4498	microRNA 4498
MIR4499	microRNA 4499
MIR449A	microRNA 449a
MIR449B	microRNA 449b
MIR4500	microRNA 4500
MIR4503	microRNA 4503
MIR4505	microRNA 4505
MIR4508	microRNA 4508
MIR4509-1	microRNA 4509-1
MIR4509-2	microRNA 4509-2
MIR4509-3	microRNA 4509-3
MIR450B	microRNA 450b
MIR4510	microRNA 4510
MIR4511	microRNA 4511
MIR4513	microRNA 4513
MIR4514	microRNA 4514
MIR4515	microRNA 4515
MIR4517	microRNA 4517
MIR4518	microRNA 4518
MIR4519	microRNA 4519
MIR452	microRNA 452
MIR4521	microRNA 4521
MIR4522	microRNA 4522
MIR4523	microRNA 4523
MIR4524A	microRNA 4524a
MIR4524B	microRNA 4524b
MIR4526	microRNA 4526
MIR4529	microRNA 4529
MIR4530	microRNA 4530
MIR4532	microRNA 4532
MIR4533	microRNA 4533
MIR4534	microRNA 4534
MIR4535	microRNA 4535
MIR4536-1	microRNA 4536-1
MIR454	microRNA 454
MIR4540	microRNA 4540
MIR455	microRNA 455
MIR4632	microRNA 4632
MIR4633	microRNA 4633
MIR4634	microRNA 4634
MIR4635	microRNA 4635
MIR4636	microRNA 4636
MIR4637	microRNA 4637
MIR4639	microRNA 4639
MIR4640	microRNA 4640
MIR4641	microRNA 4641
MIR4642	microRNA 4642
MIR4643	microRNA 4643
MIR4644	microRNA 4644
MIR4645	microRNA 4645
MIR4646	microRNA 4646
MIR4647	microRNA 4647
MIR4648	microRNA 4648
MIR4649	microRNA 4649
MIR4650-1	microRNA 4650-1
MIR4650-2	microRNA 4650-2
MIR4651	microRNA 4651
MIR4652	microRNA 4652
MIR4653	microRNA 4653
MIR4654	microRNA 4654
MIR4655	microRNA 4655
MIR4656	microRNA 4656
MIR4657	microRNA 4657
MIR4658	microRNA 4658
MIR4659A	microRNA 4659a
MIR4659B	microRNA 4659b
MIR4660	microRNA 4660
MIR4661	microRNA 4661
MIR4663	microRNA 4663
MIR4664	microRNA 4664
MIR4665	microRNA 4665
MIR4666A	microRNA 4666a
MIR4667	microRNA 4667
MIR4668	microRNA 4668
MIR4669	microRNA 4669
MIR4670	microRNA 4670
MIR4671	microRNA 4671
MIR4675	microRNA 4675
MIR4676	microRNA 4676
MIR4677	microRNA 4677
MIR4678	microRNA 4678
MIR4679-1	microRNA 4679-1
MIR4679-2	microRNA 4679-2
MIR4680	microRNA 4680
MIR4681	microRNA 4681
MIR4682	microRNA 4682
MIR4683	microRNA 4683
MIR4684	microRNA 4684
MIR4685	microRNA 4685
MIR4686	microRNA 4686
MIR4687	microRNA 4687
MIR4689	microRNA 4689
MIR4690	microRNA 4690
MIR4691	microRNA 4691
MIR4692	microRNA 4692
MIR4693	microRNA 4693
MIR4694	microRNA 4694
MIR4695	microRNA 4695
MIR4696	microRNA 4696
MIR4697	microRNA 4697
MIR4698	microRNA 4698
MIR4699	microRNA 4699
MIR4700	microRNA 4700
MIR4701	microRNA 4701
MIR4703	microRNA 4703
MIR4705	microRNA 4705
MIR4706	microRNA 4706
MIR4707	microRNA 4707
MIR4708	microRNA 4708
MIR4709	microRNA 4709
MIR4710	microRNA 4710
MIR4711	microRNA 4711
MIR4712	microRNA 4712
MIR4713	microRNA 4713
MIR4714	microRNA 4714
MIR4715	microRNA 4715
MIR4716	microRNA 4716
MIR4717	microRNA 4717
MIR4718	microRNA 4718
MIR4719	microRNA 4719
MIR4720	microRNA 4720
MIR4721	microRNA 4721
MIR4722	microRNA 4722
MIR4723	microRNA 4723
MIR4724	microRNA 4724
MIR4725	microRNA 4725
MIR4726	microRNA 4726
MIR4727	microRNA 4727
MIR4728	microRNA 4728
MIR4729	microRNA 4729
MIR4730	microRNA 4730
MIR4731	microRNA 4731
MIR4732	microRNA 4732
MIR4733	microRNA 4733
MIR4734	microRNA 4734
MIR4735	microRNA 4735
MIR4736	microRNA 4736
MIR4737	microRNA 4737
MIR4738	microRNA 4738
MIR4739	microRNA 4739
MIR4740	microRNA 4740
MIR4742	microRNA 4742
MIR4743	microRNA 4743
MIR4744	microRNA 4744
MIR4746	microRNA 4746
MIR4747	microRNA 4747
MIR4748	microRNA 4748
MIR4749	microRNA 4749
MIR4750	microRNA 4750
MIR4751	microRNA 4751
MIR4753	microRNA 4753
MIR4755	microRNA 4755
MIR4756	microRNA 4756
MIR4757	microRNA 4757
MIR4758	microRNA 4758
MIR4759	microRNA 4759
MIR4760	microRNA 4760
MIR4761	microRNA 4761
MIR4762	microRNA 4762
MIR4763	microRNA 4763
MIR4764	microRNA 4764
MIR4765	microRNA 4765
MIR4766	microRNA 4766
MIR4767	microRNA 4767
MIR4768	microRNA 4768
MIR4770	microRNA 4770
MIR4772	microRNA 4772
MIR4773-1	microRNA 4773-1
MIR4773-2	microRNA 4773-2
MIR4774	microRNA 4774
MIR4775	microRNA 4775
MIR4776-1	microRNA 4776-1
MIR4776-2	microRNA 4776-2
MIR4777	microRNA 4777
MIR4778	microRNA 4778
MIR4779	microRNA 4779
MIR4780	microRNA 4780
MIR4781	microRNA 4781
MIR4782	microRNA 4782
MIR4783	microRNA 4783
MIR4784	microRNA 4784
MIR4785	microRNA 4785
MIR4786	microRNA 4786
MIR4787	microRNA 4787
MIR4788	microRNA 4788
MIR4789	microRNA 4789
MIR4790	microRNA 4790
MIR4791	microRNA 4791
MIR4792	microRNA 4792
MIR4793	microRNA 4793
MIR4794	microRNA 4794
MIR4795	microRNA 4795
MIR4796	microRNA 4796
MIR4797	microRNA 4797
MIR4798	microRNA 4798
MIR4799	microRNA 4799
MIR4800	microRNA 4800
MIR4801	microRNA 4801
MIR4802	microRNA 4802
MIR4803	microRNA 4803
MIR4804	microRNA 4804
MIR483	microRNA 483
MIR484	microRNA 484
MIR488	microRNA 488
MIR489	microRNA 489
MIR490	microRNA 490
MIR491	microRNA 491
MIR492	microRNA 492
MIR493	microRNA 493
MIR494	microRNA 494
MIR4999	microRNA 4999
MIR499A	microRNA 499a
MIR499B	microRNA 499b
MIR5000	microRNA 5000
MIR5001	microRNA 5001
MIR5002	microRNA 5002
MIR5003	microRNA 5003
MIR5004	microRNA 5004
MIR5006	microRNA 5006
MIR5007	microRNA 5007
MIR5008	microRNA 5008
MIR5009	microRNA 5009
MIR501	microRNA 501
MIR5010	microRNA 5010
MIR5011	microRNA 5011
MIR502	microRNA 502
MIR504	microRNA 504
MIR5047	microRNA 5047
MIR505	microRNA 505
MIR506	microRNA 506
MIR508	microRNA 508
MIR5087	microRNA 5087
MIR5089	microRNA 5089
MIR5090	microRNA 5090
MIR5091	microRNA 5091
MIR509-1	microRNA 509-1
MIR5092	microRNA 5092
MIR5093	microRNA 5093
MIR509-3	microRNA 509-3
MIR5094	microRNA 5094
MIR5095	microRNA 5095
MIR510	microRNA 510
MIR5100	microRNA 5100
MIR511-1	microRNA 511-1
MIR512-2	microRNA 512-2
MIR514A2	microRNA 514a-2
MIR516A1	microRNA 516a-1
MIR516B1	microRNA 516b-1
MIR5186	microRNA 5186
MIR5187	microRNA 5187
MIR5188	microRNA 5188
MIR5189	microRNA 5189
MIR518A1	microRNA 518a-1
MIR518D	microRNA 518d
MIR518E	microRNA 518e
MIR5190	microRNA 5190
MIR5191	microRNA 5191
MIR5192	microRNA 5192
MIR5193	microRNA 5193
MIR5194	microRNA 5194
MIR5197	microRNA 5197
MIR519A2	microRNA 519a-2
MIR519C	microRNA 519c
MIR519D	microRNA 519d
MIR519E	microRNA 519e
MIR520D	microRNA 520d
MIR520H	microRNA 520h
MIR521-1	microRNA 521-1
MIR523	microRNA 523
MIR526A2	microRNA 526a-2
MIR526B	microRNA 526b
MIR532	microRNA 532
MIR545	microRNA 545
MIR548A1	microRNA 548a-1
MIR548A2	microRNA 548a-2
MIR548A3	microRNA 548a-3
MIR548AA1	microRNA 548aa-1
MIR548AA2	microRNA 548aa-2
MIR548AC	microRNA 548ac
MIR548AD	microRNA 548ad
MIR548AE2	microRNA 548ae-2
MIR548AI	microRNA 548ai
MIR548AJ2	microRNA 548aj-2
MIR548AL	microRNA 548al
MIR548AN	microRNA 548an
MIR548AO	microRNA 548ao
MIR548AP	microRNA 548ap
MIR548AQ	microRNA 548aq
MIR548AR	microRNA 548ar
MIR548AS	microRNA 548as
MIR548AU	microRNA 548au
MIR548AV	microRNA 548av
MIR548AX	microRNA 548ax
MIR548B	microRNA 548b
MIR548C	microRNA 548c
MIR548D1	microRNA 548d-1
MIR548D2	microRNA 548d-2
MIR548F1	microRNA 548f-1
MIR548F2	microRNA 548f-2
MIR548F3	microRNA 548f-3
MIR548F4	microRNA 548f-4
MIR548F5	microRNA 548f-5
MIR548G	microRNA 548g
MIR548H2	microRNA 548h-2
MIR548H3	microRNA 548h-3
MIR548H4	microRNA 548h-4
MIR548I1	microRNA 548i-1
MIR548I2	microRNA 548i-2
MIR548I3	microRNA 548i-3
MIR548I4	microRNA 548i-4
MIR548J	microRNA 548j
MIR548K	microRNA 548k
MIR548M	microRNA 548m
MIR548N	microRNA 548n
MIR548O2	microRNA 548o-2
MIR548Q	microRNA 548q
MIR548T	microRNA 548t
MIR548W	microRNA 548w
MIR548X	microRNA 548x
MIR548Y	microRNA 548y
MIR548Z	microRNA 548z
MIR549	microRNA 549
MIR550A2	microRNA 550a-2
MIR550A3	microRNA 550a-3
MIR550B1	microRNA 550b-1
MIR550B2	microRNA 550b-2
MIR551A	microRNA 551a
MIR551B	microRNA 551b
MIR553	microRNA 553
MIR554	microRNA 554
MIR555	microRNA 555
MIR556	microRNA 556
MIR557	microRNA 557
MIR5572	microRNA 5572
MIR5579	microRNA 5579
MIR558	microRNA 558
MIR5580	microRNA 5580
MIR5581	microRNA 5581
MIR5582	microRNA 5582
MIR5583-1	microRNA 5583-1
MIR5583-2	microRNA 5583-2
MIR5584	microRNA 5584
MIR5586	microRNA 5586
MIR5587	microRNA 5587
MIR5588	microRNA 5588
MIR559	microRNA 559
MIR561	microRNA 561
MIR563	microRNA 563
MIR564	microRNA 564
MIR567	microRNA 567
MIR568	microRNA 568
MIR5680	microRNA 5680
MIR5681A	microRNA 5681a
MIR5681B	microRNA 5681b
MIR5684	microRNA 5684
MIR5685	microRNA 5685
MIR5687	microRNA 5687
MIR5688	microRNA 5688
MIR5689	microRNA 5689
MIR569	microRNA 569
MIR5690	microRNA 5690
MIR5691	microRNA 5691
MIR5692A1	microRNA 5692a-1
MIR5692B	microRNA 5692b
MIR5692C1	microRNA 5692c-1
[truncated: 1,841 more rows]
