# Supplementary material for: P53-R273H mutation enhances colorectal cancer stemness through regulating specific lncRNAs
Source: J Exp Clin Cancer Res. 2019 Aug 28;38:379. doi: 10.1186/s13046-019-1375-9 (PMC6712617; doi:10.1186/s13046-019-1375-9)
Supplement: Supplementary file 6 — The list of lncRNAs analyzed by RNA-seq combined with ChIP-seq. (XLSX 29 kb) [file 13046_2019_1375_MOESM6_ESM.xlsx]

## Sheet: R273H_lnc_fpkm
lnc name	ENSEMBLE ID	ChIP-Seq-Geneid
lnc273-22	ENSG00000230937.11	MIR205
lnc273-23	ENSG00000237105.2	HCP5
lnc273-29	ENSG00000204282.4	TNRC6C-AS1
lnc273-31	ENSG00000175147.11	TMEM51-AS1
lnc273-13	ENSG00000270959.1	LPP-AS2
lnc273-34	ENSG00000280693.2	SH3PXD2A-AS1
lnc273-38	ENSG00000263327.6	TAPT1-AS1
