# Supplementary material for: P53-R273H mutation enhances colorectal cancer stemness through regulating specific lncRNAs
Source: J Exp Clin Cancer Res. 2019 Aug 28;38:379. doi: 10.1186/s13046-019-1375-9 (PMC6712617; doi:10.1186/s13046-019-1375-9)
Supplement: Supplementary file 7 — Clinical patient information. (XLSX 11 kb) [file 13046_2019_1375_MOESM7_ESM.xlsx]

## Sheet: Sheet1
number	gender	age	p53 status	somker	Alcohol abuse	family history	Lymphatic vessel	T stage	N stage	M stage	lnc273-31expression	lnc273-34 expression
1	Male	64	wt	No	Yes	No	No	T4a	N2a	M0	0.803813	0.56119
2	Male	54	wt	Yes	No	Yes	No	T2	N1	M1	0.810901	0.615243
3	Male	58	wt	Yes	No	No	No	T3	N0	M0	0.903903	1.07848
4	Male	59	wt	Yes	No	No	Yes	T4a	N0	M0	0.426136	1.43945
5	Male	31	wt	Yes	No	No	No	T1a	N1b	M0	2.05525	1.30564
6	Male	67	wt	Yes	No	No	-	Tx	N+	M1	0.848659	1.15505
7	Female	71	wt	No	No	No	-	Tx	N+	M1	1.31118	1.09343
8	Female	36	wt	No	No	No	-	Tx	N+	M1	1.41639	1.54941
9	Male	50	wt	Yes	Yes	No	-	Tx	N+	M1	0.755184	0.728327
10	Male	69	wt	No	No	No	-	Tx	N+	M1	0.668587	0.473783
11	Male	61	mut	No	No	No	Yes	T4a	N2a	M0	1.88722	7.40946
12	Male	58	mut	Yes	Yes	No	No	T3	N2	M0	5.5689	9.05866
13	Female	58	mut	No	No	Yes	No	T3	N0	M1	6.1585	2.80142
14	Female	32	mut	No	No	Yes	No	T3	N0	M0	5.70014	5.29573
15	Male	41	mut	No	No	No	Yes	T4a	N2a	M1	12.9097	10.4505
16	Female	61	mut	Yes	No	No	No	T3	N1	M1	1.39388	8.03893
17	Male	52	mut	Yes	No	No	No	T4a	N0	M0	13.9096	6.26969
18	Male	46	mut	No	No	No	No	T4a	N0	M0	0.901841	9.88377
19	Male	55	mut	Yes	Yes	Yes	No	T3	N1a	M0	2.87692	3.57676
20	Male	38	mut	Yes	Yes	Yes	-	Tx	N+	M1	8.09835	9.24022
21	Male	53	mut	No	No	No	-	Tx	N+	M0	1.59142	3.328
22	Female	51	mut	No	No	No	Yes	T2	N1a	M0	0.965578	1.90077
23	Male	65	mut	Yes	No	No	Yes	T4a	N2b	M1	7.62641	4.34976
24	Male	53	mut	Yes	Yes	No	No	T2	N0	M0	2.22034	1.84933
25	Female	49	mut	No	No	No	-	Tx	N+	M1	3.45536	2.09267
